# Supplementary material for: N-Arylsulfonamidocalix[4]arenes with narrow pH-responsive binding near neutral pH
Source: Chem Sci. 2025 Dec 15;17(6):3293–9. doi: 10.1039/d5sc07965a (PMC12720450; doi:10.1039/d5sc07965a)
Supplement: SC-017-D5SC07965A-s002 [file SC-017-D5SC07965A-s002.cif]

# Supplementary Information (SI) for Chemical Science.
# This journal is © The Royal Society of Chemistry 2026

####################################################################### 
# 
# This file contains crystal structure data downloaded from the 
# Cambridge Structural Database (CSD) hosted by the Cambridge 
# Crystallographic Data Centre (CCDC).
# 
# Full information about CCDC data access policies and citation 
# guidelines are available at http://www.ccdc.cam.ac.uk/access/V1 
# 
# Audit and citation data items may have been added by the CCDC. 
# Please retain this information to preserve the provenance of 
# this file and to allow appropriate attribution of the data. 
# 
#######################################################################

data_carlos_calixn_a
_database_code_depnum_ccdc_archive 'CCDC 2478311'
loop_
_audit_author_name
_audit_author_address
'Mohan Bhadbhade'
;University of New South Wales
Australia
;
_audit_update_record             
;
2025-08-04 deposited with the CCDC.	2025-12-15 downloaded from the CCDC.
;
_audit_creation_date             2024-10-04
_audit_creation_method           
;
Olex2 1.5
(compiled 2024.02.16 svn.r378c4104 for OlexSys, GUI svn.r6928)
;
_shelx_SHELXL_version_number     2018/3
_chemical_name_common            ?
_chemical_name_systematic        ?
_chemical_formula_moiety         'C64 H68 N4 O16 S4, 2(H2 O)'
_chemical_formula_sum            'C64 H72 N4 O18 S4'
_chemical_formula_weight         1313.49
_chemical_melting_point          ?
loop_
_atom_type_symbol
_atom_type_description
_atom_type_scat_dispersion_real
_atom_type_scat_dispersion_imag
_atom_type_scat_source
C C 0.0033 0.0016 'International Tables Vol C Tables 4.2.6.8 and 6.1.1.4'
H H 0.0000 0.0000 'International Tables Vol C Tables 4.2.6.8 and 6.1.1.4'
N N 0.0061 0.0033 'International Tables Vol C Tables 4.2.6.8 and 6.1.1.4'
O O 0.0106 0.0060 'International Tables Vol C Tables 4.2.6.8 and 6.1.1.4'
S S 0.1246 0.1234 'International Tables Vol C Tables 4.2.6.8 and 6.1.1.4'

_shelx_space_group_comment       
;
The symmetry employed for this shelxl refinement is uniquely defined
by the following loop, which should always be used as a source of
symmetry information in preference to the above space-group names.
They are only intended as comments.
;
_space_group_crystal_system      monoclinic
_space_group_IT_number           14
_space_group_name_H-M_alt        'P 1 21/c 1'
_space_group_name_Hall           '-P 2ybc'
loop_
_space_group_symop_operation_xyz
'x, y, z'
'-x, y+1/2, -z+1/2'
'-x, -y, -z'
'x, -y-1/2, z-1/2'

_cell_length_a                   21.9582(11)
_cell_length_b                   15.4314(9)
_cell_length_c                   20.0065(9)
_cell_angle_alpha                90
_cell_angle_beta                 109.032(2)
_cell_angle_gamma                90
_cell_volume                     6408.5(6)
_cell_formula_units_Z            4
_cell_measurement_reflns_used    9765
_cell_measurement_temperature    120.00
_cell_measurement_theta_max      24.59
_cell_measurement_theta_min      2.36
_shelx_estimated_absorpt_T_max   0.991
_shelx_estimated_absorpt_T_min   0.923
_exptl_absorpt_coefficient_mu    0.223
_exptl_absorpt_correction_T_max  0.7452
_exptl_absorpt_correction_T_min  0.6722
_exptl_absorpt_correction_type   multi-scan
_exptl_absorpt_process_details   
;
SADABS-2016/2 (Bruker,2016/2) was used for absorption correction.
wR2(int) was 0.1162 before and 0.0780 after correction.
The Ratio of minimum to maximum transmission is 0.9020.
The \l/2 correction factor is Not present.
;
_exptl_absorpt_special_details   ?
_exptl_crystal_colour            colourless
_exptl_crystal_colour_primary    colourless
_exptl_crystal_density_diffrn    1.361
_exptl_crystal_density_meas      ?
_exptl_crystal_density_method    ?
_exptl_crystal_description       plate
_exptl_crystal_F_000             2768
_exptl_crystal_size_max          0.367
_exptl_crystal_size_mid          0.181
_exptl_crystal_size_min          0.039
_exptl_transmission_factor_max   ?
_exptl_transmission_factor_min   ?
_diffrn_reflns_av_R_equivalents  0.1271
_diffrn_reflns_av_unetI/netI     0.0347
_diffrn_reflns_Laue_measured_fraction_full 0.996
_diffrn_reflns_Laue_measured_fraction_max 0.996
_diffrn_reflns_limit_h_max       26
_diffrn_reflns_limit_h_min       -26
_diffrn_reflns_limit_k_max       18
_diffrn_reflns_limit_k_min       -18
_diffrn_reflns_limit_l_max       22
_diffrn_reflns_limit_l_min       -23
_diffrn_reflns_number            265339
_diffrn_reflns_point_group_measured_fraction_full 0.996
_diffrn_reflns_point_group_measured_fraction_max 0.996
_diffrn_reflns_theta_full        25.129
_diffrn_reflns_theta_max         25.129
_diffrn_reflns_theta_min         2.134
_diffrn_ambient_temperature      120.00
_diffrn_detector_area_resol_mean ?
_diffrn_measured_fraction_theta_full 0.996
_diffrn_measured_fraction_theta_max 0.996
_diffrn_measurement_device_type  'Bruker D8 Quest'
_diffrn_measurement_method       ?
_diffrn_radiation_type           MoK\a
_diffrn_radiation_wavelength     0.71073
_diffrn_source                   ?
_diffrn_source_current           1.4
_diffrn_source_power             0.07
_diffrn_source_voltage           50.0
_reflns_Friedel_coverage         0.000
_reflns_Friedel_fraction_full    .
_reflns_Friedel_fraction_max     .
_reflns_number_gt                9572
_reflns_number_total             11393
_reflns_special_details          
;
 Reflections were merged by SHELXL according to the crystal
 class for the calculation of statistics and refinement.
 
 _reflns_Friedel_fraction is defined as the number of unique
 Friedel pairs measured divided by the number that would be
 possible theoretically, ignoring centric projections and
 systematic absences.
;
_reflns_threshold_expression     'I > 2\s(I)'
_computing_cell_refinement       'SAINT V8.40B (?, 2016)'
_computing_data_collection       ?
_computing_data_reduction        'SAINT V8.40B (?, 2016)'
_computing_molecular_graphics    'Olex2 1.5 (Dolomanov et al., 2009)'
_computing_publication_material  'Olex2 1.5 (Dolomanov et al., 2009)'
_computing_structure_refinement  'SHELXL 2018/3 (Sheldrick, 2015)'
_computing_structure_solution    'SHELXT 2018/2 (Sheldrick, 2018)'
_refine_diff_density_max         1.573
_refine_diff_density_min         -0.907
_refine_diff_density_rms         0.073
_refine_ls_extinction_coef       .
_refine_ls_extinction_method     none
_refine_ls_goodness_of_fit_ref   1.090
_refine_ls_hydrogen_treatment    mixed
_refine_ls_matrix_type           full
_refine_ls_number_parameters     861
_refine_ls_number_reflns         11393
_refine_ls_number_restraints     8
_refine_ls_R_factor_all          0.0803
_refine_ls_R_factor_gt           0.0656
_refine_ls_restrained_S_all      1.090
_refine_ls_shift/su_max          0.000
_refine_ls_shift/su_mean         0.000
_refine_ls_structure_factor_coef Fsqd
_refine_ls_weighting_details     
'w=1/[\s^2^(Fo^2^)+(0.0451P)^2^+18.1532P] where P=(Fo^2^+2Fc^2^)/3'
_refine_ls_weighting_scheme      calc
_refine_ls_wR_factor_gt          0.1410
_refine_ls_wR_factor_ref         0.1491
_refine_special_details          ?
_olex2_refinement_description    
;
1. Fixed Uiso
 At 1.2 times of:
  All C(H) groups, All C(H,H) groups, All N(H) groups
 At 1.5 times of:
  All C(H,H,H) groups, All O(H,H) groups
2. Restrained distances
 C1DD-C2DD \\sim C1DD-C2D'
 with sigma of 0.02
 O2DD-C2DD \\sim O2DD-C2D'
 with sigma of 0.02
 C2DD-O2D' \\sim C2D'-O2D'
 with sigma of 0.02
 C2D'-C1DD \\sim C2DD-C1DD
 with sigma of 0.02
 O2DD-C2DD \\sim O2D'-C2D'
 with sigma of 0.02
3. Rigid body (RIGU) restrains
 O2D', C2D', O2DD, C2DD
 with sigma for 1-2 distances of 0.004 and sigma for 1-3 distances of 0.004
4. Others
 Fixed Sof: O2D'(0.4) C2D'(0.4) H2DA(0.4) H2DB(0.4) C3D'(0.4) H3DA(0.4)
 H3DB(0.4) H3DC(0.4) O2DD(0.6) C2DD(0.6) H2DC(0.6) H2DD(0.6) C3DD(0.6)
 H3DD(0.6) H3DE(0.6) H3DF(0.6)
5.a Free rotating group:
 O1W(H1WA,H1WB), O2W(H2WA,H2WB)
5.b Secondary CH2 refined with riding coordinates:
 C1AA(H1AA,H1AB), C1BB(H1BA,H1BB), C1CC(H1CA,H1CB), C1DD(H1DA,H1DB), C1M(H1MA,
 H1MB), C2AA(H2AA,H2AB), C2BB(H2BA,H2BB), C2CC(H2CA,H2CB), C2M(H2MA,H2MB),
 C3M(H3MA,H3MB), C4M(H4MA,H4MB), C2D'(H2DA,H2DB), C2DD(H2DC,H2DD)
5.c Aromatic/amide H refined with riding coordinates:
 N1B(H1B), C2A(H2A), C2B(H2B), C2C(H2C), C2D(H2D), C6A(H6A), C6B(H6B),
 C6C(H6C), C6D(H6D), C8A(H8A), C8B(H8B), C8C(H8C), C8D(H8D), C9A(H9A), C9B(H9B),
  C9C(H9C), C9D(H9D), C10A(H10A), C10B(H10B), C10C(H10C), C10D(H10D),
 C11A(H11A), C11B(H11B), C11C(H11C), C11D(H11D), C12A(H12A), C12B(H12B),
 C12C(H12C), C12D(H12D)
5.d Idealised Me refined as rotating group:
 C3AA(H3AA,H3AB,H3AC), C3BB(H3BA,H3BB,H3BC), C3CC(H3CA,H3CB,H3CC), C3D'(H3DA,
 H3DB,H3DC), C3DD(H3DD,H3DE,H3DF)
;
_atom_sites_solution_hydrogens   mixed
_atom_sites_solution_primary     ?
_atom_sites_solution_secondary   ?
loop_
_atom_site_label
_atom_site_type_symbol
_atom_site_fract_x
_atom_site_fract_y
_atom_site_fract_z
_atom_site_U_iso_or_equiv
_atom_site_adp_type
_atom_site_occupancy
_atom_site_site_symmetry_order
_atom_site_calc_flag
_atom_site_refinement_flags_posn
_atom_site_refinement_flags_adp
_atom_site_refinement_flags_occupancy
_atom_site_disorder_assembly
_atom_site_disorder_group
S1A S -0.06792(4) 0.54555(6) 0.34637(4) 0.01960(19) Uani 1 1 d . . . . .
S1B S 0.16889(4) 0.16980(5) 0.40424(4) 0.01968(19) Uani 1 1 d . . . . .
S1C S 0.51409(4) 0.19819(6) 0.54009(5) 0.0293(2) Uani 1 1 d . . . . .
S1D S 0.24521(4) 0.33121(5) 0.62314(4) 0.01616(18) Uani 1 1 d . . . . .
O1A O -0.07221(11) 0.55718(17) 0.41568(12) 0.0252(6) Uani 1 1 d . . . . .
O1AA O 0.19979(10) 0.55470(15) 0.35195(11) 0.0181(5) Uani 1 1 d . . . . .
O1B O 0.22666(12) 0.13576(18) 0.45372(13) 0.0310(6) Uani 1 1 d . . . . .
O1BB O 0.23970(11) 0.44347(15) 0.23766(12) 0.0205(5) Uani 1 1 d . . . . .
O1C O 0.50747(15) 0.1314(2) 0.48862(15) 0.0466(8) Uani 1 1 d . . . . .
O1CC O 0.34697(10) 0.48252(14) 0.38946(12) 0.0184(5) Uani 1 1 d . . . . .
O1D O 0.18315(10) 0.29671(15) 0.58336(12) 0.0199(5) Uani 1 1 d . . . . .
O1DD O 0.30739(11) 0.63514(15) 0.48104(12) 0.0205(5) Uani 1 1 d . . . . .
O2A O -0.10706(11) 0.48213(16) 0.29992(13) 0.0273(6) Uani 1 1 d . . . . .
O2AA O 0.21958(16) 0.74914(18) 0.25999(16) 0.0468(8) Uani 1 1 d . . . . .
O2B O 0.12718(12) 0.11302(15) 0.35207(12) 0.0258(6) Uani 1 1 d . . . . .
O2BB O 0.15922(14) 0.5043(2) 0.10158(14) 0.0398(7) Uani 1 1 d . . . . .
O2C O 0.57626(12) 0.23386(19) 0.57481(15) 0.0364(7) Uani 1 1 d . . . . .
O2CC O 0.44303(12) 0.49782(18) 0.31551(14) 0.0320(6) Uani 1 1 d . . . . .
O2D O 0.30027(11) 0.27511(16) 0.64130(13) 0.0250(5) Uani 1 1 d . . . . .
N1A N -0.08854(13) 0.63910(19) 0.30319(16) 0.0189(6) Uani 1 1 d . . . . .
H1A H -0.0943(19) 0.629(3) 0.260(2) 0.030(11) Uiso 1 1 d . . . . .
N1B N 0.12644(13) 0.20791(19) 0.45047(14) 0.0212(6) Uani 1 1 d . . . . .
H1B H 0.146888 0.218274 0.495484 0.025 Uiso 1 1 calc R U . . .
N1C N 0.48793(15) 0.1593(2) 0.60140(17) 0.0304(7) Uani 1 1 d . . . . .
H1C H 0.4474(17) 0.132(2) 0.5882(17) 0.014(8) Uiso 1 1 d . . . . .
N1D N 0.23568(13) 0.3681(2) 0.69473(14) 0.0194(6) Uani 1 1 d . . . . .
H1D H 0.199(2) 0.368(3) 0.694(2) 0.025(10) Uiso 1 1 d . . . . .
C1A C 0.01351(15) 0.5325(2) 0.35418(17) 0.0162(7) Uani 1 1 d . . . . .
C1AA C 0.20669(17) 0.6101(2) 0.29680(18) 0.0228(7) Uani 1 1 d . . . . .
H1AA H 0.168048 0.604390 0.254298 0.027 Uiso 1 1 calc R U . . .
H1AB H 0.244526 0.591187 0.283980 0.027 Uiso 1 1 calc R U . . .
C1B C 0.19130(15) 0.2556(2) 0.35906(16) 0.0166(7) Uani 1 1 d . . . . .
C1BB C 0.2455(2) 0.4185(3) 0.1712(2) 0.0382(10) Uani 1 1 d . . . . .
H1BA H 0.275003 0.459541 0.159094 0.046 Uiso 1 1 calc R U . . .
H1BB H 0.265524 0.360336 0.176313 0.046 Uiso 1 1 calc R U . . .
C1C C 0.46205(15) 0.2832(2) 0.49728(19) 0.0225(8) Uani 1 1 d . . . . .
C1CC C 0.37889(17) 0.5605(2) 0.37763(19) 0.0234(8) Uani 1 1 d . . . . .
H1CA H 0.420027 0.567720 0.416759 0.028 Uiso 1 1 calc R U . . .
H1CB H 0.351429 0.611324 0.377857 0.028 Uiso 1 1 calc R U . . .
C1D C 0.26240(15) 0.4202(2) 0.57773(16) 0.0151(6) Uani 1 1 d . . . . .
C1DD C 0.34295(18) 0.6998(2) 0.5292(2) 0.0303(9) Uani 1 1 d D . . . .
H1DA H 0.369253 0.733905 0.506754 0.036 Uiso 1 1 calc R U . A 2
H1DB H 0.372408 0.671749 0.572042 0.036 Uiso 1 1 calc R U . A 2
C1M C 0.11187(15) 0.4467(2) 0.24420(16) 0.0168(7) Uani 1 1 d . . . . .
H1MA H 0.130431 0.486085 0.216830 0.020 Uiso 1 1 calc R U . . .
H1MB H 0.073481 0.418409 0.210847 0.020 Uiso 1 1 calc R U . . .
C2A C 0.02899(15) 0.4957(2) 0.29846(17) 0.0172(7) Uani 1 1 d . . . . .
H2A H -0.003556 0.468926 0.260603 0.021 Uiso 1 1 calc R U . . .
C2AA C 0.21500(18) 0.7030(2) 0.3193(2) 0.0294(8) Uani 1 1 d . . . . .
H2AA H 0.177622 0.723332 0.332323 0.035 Uiso 1 1 calc R U . . .
H2AB H 0.254596 0.710678 0.360399 0.035 Uiso 1 1 calc R U . . .
C2B C 0.25374(15) 0.2594(2) 0.35683(17) 0.0178(7) Uani 1 1 d . . . . .
H2B H 0.285004 0.219140 0.383460 0.021 Uiso 1 1 calc R U . . .
C2BB C 0.1865(2) 0.4163(3) 0.1145(2) 0.0426(11) Uani 1 1 d . . . . .
H2BA H 0.155920 0.376938 0.126330 0.051 Uiso 1 1 calc R U . . .
H2BB H 0.193934 0.394132 0.071386 0.051 Uiso 1 1 calc R U . . .
C2C C 0.45960(15) 0.3595(2) 0.53370(18) 0.0208(7) Uani 1 1 d . . . . .
H2C H 0.484601 0.364912 0.582203 0.025 Uiso 1 1 calc R U . . .
C2CC C 0.39220(18) 0.5577(2) 0.3087(2) 0.0269(8) Uani 1 1 d . . . . .
H2CA H 0.353077 0.539172 0.270273 0.032 Uiso 1 1 calc R U . . .
H2CB H 0.404718 0.615908 0.297033 0.032 Uiso 1 1 calc R U . . .
C2D C 0.21417(14) 0.4795(2) 0.54476(16) 0.0151(6) Uani 1 1 d . . . . .
H2D H 0.171508 0.470844 0.545313 0.018 Uiso 1 1 calc R U . . .
C2M C 0.34031(15) 0.3276(2) 0.31669(18) 0.0206(7) Uani 1 1 d . . . . .
H2MA H 0.351793 0.274225 0.296097 0.025 Uiso 1 1 calc R U . . .
H2MB H 0.344878 0.377382 0.287450 0.025 Uiso 1 1 calc R U . . .
C3A C 0.09236(15) 0.4982(2) 0.29814(16) 0.0164(7) Uani 1 1 d . . . . .
C3AA C 0.2355(3) 0.8378(3) 0.2764(3) 0.0558(13) Uani 1 1 d . . . . .
H3AA H 0.239735 0.867224 0.234709 0.084 Uiso 1 1 calc R U . . .
H3AB H 0.276424 0.841587 0.315356 0.084 Uiso 1 1 calc R U . . .
H3AC H 0.201450 0.865616 0.290426 0.084 Uiso 1 1 calc R U . . .
C3B C 0.27099(15) 0.3216(2) 0.31592(17) 0.0166(7) Uani 1 1 d . . . . .
C3BB C 0.1028(2) 0.4997(3) 0.0423(2) 0.0531(13) Uani 1 1 d . . . . .
H3BA H 0.113770 0.480265 0.001022 0.080 Uiso 1 1 calc R U . . .
H3BB H 0.082631 0.557034 0.032870 0.080 Uiso 1 1 calc R U . . .
H3BC H 0.072641 0.458441 0.051831 0.080 Uiso 1 1 calc R U . . .
C3C C 0.42055(14) 0.4278(2) 0.49902(18) 0.0185(7) Uani 1 1 d . . . . .
C3CC C 0.4588(3) 0.4906(3) 0.2527(3) 0.0516(13) Uani 1 1 d . . . . .
H3CA H 0.421353 0.468981 0.214516 0.077 Uiso 1 1 calc R U . . .
H3CB H 0.494836 0.450187 0.260193 0.077 Uiso 1 1 calc R U . . .
H3CC H 0.471103 0.547624 0.239707 0.077 Uiso 1 1 calc R U . . .
C3D C 0.22867(15) 0.5511(2) 0.51123(16) 0.0159(7) Uani 1 1 d . . . . .
C3M C 0.40891(15) 0.5061(2) 0.53915(18) 0.0196(7) Uani 1 1 d . . . . .
H3MA H 0.413985 0.559965 0.514559 0.024 Uiso 1 1 calc R U . . .
H3MB H 0.440766 0.507076 0.587366 0.024 Uiso 1 1 calc R U . . .
C4A C 0.13781(14) 0.5440(2) 0.35275(17) 0.0153(6) Uani 1 1 d . . . . .
C4B C 0.22385(15) 0.3794(2) 0.27701(16) 0.0157(7) Uani 1 1 d . . . . .
C4C C 0.38605(14) 0.4177(2) 0.42655(17) 0.0175(7) Uani 1 1 d . . . . .
C4D C 0.29287(15) 0.5627(2) 0.51303(16) 0.0155(7) Uani 1 1 d . . . . .
C4M C 0.17597(15) 0.6148(2) 0.47323(17) 0.0183(7) Uani 1 1 d . . . . .
H4MA H 0.156300 0.638364 0.507439 0.022 Uiso 1 1 calc R U . . .
H4MB H 0.195538 0.663789 0.455542 0.022 Uiso 1 1 calc R U . . .
C5A C 0.12378(15) 0.5749(2) 0.41195(16) 0.0150(6) Uani 1 1 d . . . . .
C5B C 0.16125(15) 0.3784(2) 0.28100(16) 0.0155(7) Uani 1 1 d . . . . .
C5C C 0.38535(15) 0.3390(2) 0.39140(17) 0.0181(7) Uani 1 1 d . . . . .
C5D C 0.34070(14) 0.5014(2) 0.54345(16) 0.0156(7) Uani 1 1 d . . . . .
C6A C 0.06060(15) 0.5687(2) 0.41205(17) 0.0174(7) Uani 1 1 d . . . . .
H6A H 0.049612 0.589017 0.451452 0.021 Uiso 1 1 calc R U . . .
C6B C 0.14543(15) 0.3155(2) 0.32199(16) 0.0163(7) Uani 1 1 d . . . . .
H6B H 0.103074 0.313243 0.324734 0.020 Uiso 1 1 calc R U . . .
C6C C 0.42432(16) 0.2719(2) 0.42781(19) 0.0219(7) Uani 1 1 d . . . . .
H6C H 0.424964 0.218225 0.404811 0.026 Uiso 1 1 calc R U . . .
C6D C 0.32462(15) 0.4300(2) 0.57591(16) 0.0175(7) Uani 1 1 d . . . . .
H6D H 0.356311 0.387409 0.597068 0.021 Uiso 1 1 calc R U . . .
C7A C -0.04400(15) 0.7099(2) 0.32771(17) 0.0189(7) Uani 1 1 d . . . . .
C7B C 0.05890(16) 0.2262(2) 0.42497(17) 0.0211(7) Uani 1 1 d . . . . .
C7C C 0.50624(17) 0.1956(2) 0.6695(2) 0.0285(8) Uani 1 1 d . . . . .
C7D C 0.28264(15) 0.4097(2) 0.75217(17) 0.0189(7) Uani 1 1 d . . . . .
C8A C -0.00351(16) 0.7340(2) 0.28993(18) 0.0231(8) Uani 1 1 d . . . . .
H8A H -0.006372 0.705244 0.247032 0.028 Uiso 1 1 calc R U . . .
C8B C 0.03806(19) 0.3073(3) 0.4357(2) 0.0310(9) Uani 1 1 d . . . . .
H8B H 0.068509 0.350901 0.457806 0.037 Uiso 1 1 calc R U . . .
C8C C 0.57023(18) 0.1900(3) 0.7129(2) 0.0337(9) Uani 1 1 d . . . . .
H8C H 0.601323 0.163241 0.695944 0.040 Uiso 1 1 calc R U . . .
C8D C 0.34756(16) 0.4133(3) 0.75865(19) 0.0271(8) Uani 1 1 d . . . . .
H8D H 0.362169 0.389573 0.722752 0.033 Uiso 1 1 calc R U . . .
C9A C 0.04089(17) 0.7999(3) 0.31486(19) 0.0282(8) Uani 1 1 d . . . . .
H9A H 0.067441 0.817926 0.288290 0.034 Uiso 1 1 calc R U . . .
C9B C -0.0276(2) 0.3258(3) 0.4144(2) 0.0470(12) Uani 1 1 d . . . . .
H9B H -0.041978 0.381561 0.422750 0.056 Uiso 1 1 calc R U . . .
C9C C 0.5884(2) 0.2233(3) 0.7805(2) 0.0446(11) Uani 1 1 d . . . . .
H9C H 0.632276 0.220801 0.809574 0.053 Uiso 1 1 calc R U . . .
C9D C 0.39098(18) 0.4517(3) 0.8180(2) 0.0323(9) Uani 1 1 d . . . . .
H9D H 0.435177 0.455158 0.821794 0.039 Uiso 1 1 calc R U . . .
C10A C 0.04644(18) 0.8395(3) 0.3792(2) 0.0318(9) Uani 1 1 d . . . . .
H10A H 0.077669 0.883603 0.397246 0.038 Uiso 1 1 calc R U . . .
C10B C -0.0715(2) 0.2629(4) 0.3810(2) 0.0549(15) Uani 1 1 d . . . . .
H10B H -0.116275 0.275775 0.365246 0.066 Uiso 1 1 calc R U . . .
C10C C 0.5433(2) 0.2604(3) 0.8062(2) 0.0453(11) Uani 1 1 d . . . . .
H10C H 0.555853 0.283537 0.852715 0.054 Uiso 1 1 calc R U . . .
C10D C 0.37124(18) 0.4846(3) 0.8712(2) 0.0317(9) Uani 1 1 d . . . . .
H10D H 0.401478 0.509288 0.912130 0.038 Uiso 1 1 calc R U . . .
C11A C 0.00634(18) 0.8145(3) 0.41666(19) 0.0295(8) Uani 1 1 d . . . . .
H11A H 0.010365 0.841450 0.460578 0.035 Uiso 1 1 calc R U . . .
C11B C -0.0507(2) 0.1815(4) 0.3705(2) 0.0484(13) Uani 1 1 d . . . . .
H11B H -0.081353 0.138473 0.347506 0.058 Uiso 1 1 calc R U . . .
C11C C 0.4800(2) 0.2634(3) 0.7638(2) 0.0406(10) Uani 1 1 d . . . . .
H11C H 0.448821 0.287236 0.782154 0.049 Uiso 1 1 calc R U . . .
C11D C 0.30633(19) 0.4814(2) 0.8640(2) 0.0296(8) Uani 1 1 d . . . . .
H11D H 0.292084 0.504198 0.900481 0.035 Uiso 1 1 calc R U . . .
C12A C -0.03955(16) 0.7506(2) 0.39074(18) 0.0235(8) Uani 1 1 d . . . . .
H12A H -0.067729 0.734727 0.416030 0.028 Uiso 1 1 calc R U . . .
C12B C 0.01460(18) 0.1613(3) 0.39310(19) 0.0320(9) Uani 1 1 d . . . . .
H12B H 0.028777 0.104571 0.387000 0.038 Uiso 1 1 calc R U . . .
C12C C 0.46064(19) 0.2329(3) 0.6959(2) 0.0371(10) Uani 1 1 d . . . . .
H12C H 0.416780 0.237039 0.667078 0.044 Uiso 1 1 calc R U . . .
C12D C 0.26194(17) 0.4453(2) 0.80458(18) 0.0231(7) Uani 1 1 d . . . . .
H12D H 0.217447 0.444891 0.799778 0.028 Uiso 1 1 calc R U . . .
O2D' O 0.2702(4) 0.7493(5) 0.5795(4) 0.0432(19) Uani 0.4 1 d D . P B 1
C2D' C 0.3068(10) 0.7784(10) 0.5360(14) 0.043(5) Uani 0.4 1 d D . P B 1
H2DA H 0.336435 0.826052 0.559055 0.052 Uiso 0.4 1 calc R U P B 1
H2DB H 0.278231 0.798330 0.489256 0.052 Uiso 0.4 1 calc R U P B 1
C3D' C 0.2334(7) 0.8191(11) 0.5936(9) 0.084(5) Uani 0.4 1 d . . P B 1
H3DA H 0.197245 0.832241 0.550771 0.126 Uiso 0.4 1 calc R U P B 1
H3DB H 0.260819 0.870475 0.607844 0.126 Uiso 0.4 1 calc R U P B 1
H3DC H 0.216816 0.802515 0.631670 0.126 Uiso 0.4 1 calc R U P B 1
O2DD O 0.2660(2) 0.8119(3) 0.4902(3) 0.0486(13) Uani 0.6 1 d D . P B 2
C2DD C 0.2972(7) 0.7592(7) 0.5495(7) 0.038(3) Uani 0.6 1 d D . P B 2
H2DC H 0.265035 0.724789 0.563016 0.046 Uiso 0.6 1 calc R U P B 2
H2DD H 0.321231 0.795779 0.590189 0.046 Uiso 0.6 1 calc R U P B 2
C3DD C 0.2213(4) 0.8703(7) 0.5035(7) 0.084(4) Uani 0.6 1 d . . P B 2
H3DD H 0.196224 0.898649 0.459235 0.126 Uiso 0.6 1 calc R U P B 2
H3DE H 0.244630 0.914224 0.537648 0.126 Uiso 0.6 1 calc R U P B 2
H3DF H 0.192219 0.838332 0.522738 0.126 Uiso 0.6 1 calc R U P B 2
O1W O 0.3550(2) 0.1084(4) 0.5614(2) 0.0974(17) Uani 1 1 d G . . . .
H1WA H 0.349878 0.163775 0.566840 0.146 Uiso 1 1 d G U . . .
H1WB H 0.318395 0.091659 0.531548 0.146 Uiso 1 1 d G U . . .
O2W O 0.3770(3) 0.9252(4) 0.5350(4) 0.129(2) Uani 1 1 d G . . . .
H2WA H 0.410458 0.908198 0.524384 0.193 Uiso 1 1 d G U . . .
H2WB H 0.382264 0.980771 0.541546 0.193 Uiso 1 1 d G U . . .

loop_
_atom_site_aniso_label
_atom_site_aniso_U_11
_atom_site_aniso_U_22
_atom_site_aniso_U_33
_atom_site_aniso_U_23
_atom_site_aniso_U_13
_atom_site_aniso_U_12
S1A 0.0126(4) 0.0220(4) 0.0250(4) 0.0031(3) 0.0072(3) 0.0036(3)
S1B 0.0258(4) 0.0179(4) 0.0176(4) 0.0022(3) 0.0101(3) 0.0014(3)
S1C 0.0239(5) 0.0293(5) 0.0345(5) 0.0075(4) 0.0092(4) 0.0106(4)
S1D 0.0131(4) 0.0154(4) 0.0213(4) 0.0012(3) 0.0073(3) 0.0002(3)
O1A 0.0198(12) 0.0338(15) 0.0260(13) 0.0073(11) 0.0129(10) 0.0063(11)
O1AA 0.0128(11) 0.0225(13) 0.0201(12) 0.0010(10) 0.0068(9) 0.0002(9)
O1B 0.0314(14) 0.0350(15) 0.0284(14) 0.0131(12) 0.0124(11) 0.0108(12)
O1BB 0.0246(12) 0.0194(12) 0.0224(12) 0.0036(10) 0.0146(10) 0.0033(10)
O1C 0.0571(19) 0.0373(18) 0.0400(17) -0.0014(14) 0.0085(14) 0.0280(15)
O1CC 0.0137(11) 0.0154(12) 0.0275(12) 0.0025(10) 0.0086(9) 0.0008(9)
O1D 0.0153(11) 0.0209(12) 0.0252(12) -0.0042(10) 0.0090(9) -0.0037(10)
O1DD 0.0251(12) 0.0150(12) 0.0239(12) -0.0011(10) 0.0112(10) -0.0038(10)
O2A 0.0160(12) 0.0274(14) 0.0359(14) -0.0007(11) 0.0051(10) -0.0029(10)
O2AA 0.068(2) 0.0229(15) 0.0408(17) 0.0097(13) 0.0057(15) -0.0133(15)
O2B 0.0399(15) 0.0190(13) 0.0241(13) -0.0035(10) 0.0181(11) -0.0078(11)
O2BB 0.0458(17) 0.0446(18) 0.0265(14) 0.0039(13) 0.0084(12) 0.0109(14)
O2C 0.0216(13) 0.0451(18) 0.0411(16) 0.0139(13) 0.0084(12) 0.0087(12)
O2CC 0.0282(14) 0.0324(15) 0.0432(16) -0.0023(12) 0.0226(12) 0.0023(12)
O2D 0.0179(12) 0.0201(13) 0.0406(15) 0.0073(11) 0.0144(11) 0.0050(10)
N1A 0.0149(14) 0.0238(16) 0.0178(15) 0.0005(12) 0.0048(11) 0.0043(12)
N1B 0.0229(15) 0.0283(17) 0.0134(13) -0.0029(12) 0.0075(11) -0.0017(13)
N1C 0.0238(17) 0.0265(18) 0.0383(19) 0.0082(14) 0.0066(14) -0.0032(14)
N1D 0.0085(14) 0.0308(17) 0.0197(15) 0.0007(12) 0.0058(11) -0.0006(12)
C1A 0.0138(15) 0.0136(16) 0.0220(17) 0.0035(13) 0.0067(13) 0.0038(13)
C1AA 0.0234(18) 0.0221(19) 0.0256(18) 0.0014(15) 0.0116(14) -0.0052(15)
C1B 0.0216(17) 0.0141(16) 0.0147(15) -0.0034(13) 0.0067(13) -0.0029(13)
C1BB 0.063(3) 0.033(2) 0.031(2) 0.0068(18) 0.031(2) 0.018(2)
C1C 0.0139(16) 0.0206(19) 0.034(2) 0.0076(15) 0.0098(14) 0.0030(14)
C1CC 0.0252(18) 0.0163(18) 0.0313(19) 0.0024(15) 0.0129(15) -0.0011(14)
C1D 0.0168(16) 0.0148(16) 0.0140(15) -0.0009(12) 0.0055(12) -0.0036(13)
C1DD 0.031(2) 0.0215(19) 0.035(2) -0.0037(16) 0.0049(16) -0.0105(16)
C1M 0.0161(16) 0.0180(17) 0.0155(15) -0.0001(13) 0.0038(12) 0.0010(13)
C2A 0.0152(16) 0.0157(17) 0.0187(16) 0.0030(13) 0.0025(13) 0.0034(13)
C2AA 0.029(2) 0.024(2) 0.033(2) 0.0042(16) 0.0078(16) 0.0025(16)
C2B 0.0165(16) 0.0148(17) 0.0187(16) -0.0042(13) 0.0012(13) 0.0037(13)
C2BB 0.060(3) 0.031(2) 0.042(2) -0.0041(19) 0.023(2) 0.001(2)
C2C 0.0120(15) 0.0270(19) 0.0245(18) 0.0038(15) 0.0075(13) -0.0015(14)
C2CC 0.0290(19) 0.0221(19) 0.033(2) 0.0038(16) 0.0142(16) 0.0006(16)
C2D 0.0115(15) 0.0192(17) 0.0150(15) -0.0036(13) 0.0051(12) -0.0008(13)
C2M 0.0171(16) 0.0199(18) 0.0272(18) -0.0032(14) 0.0105(14) 0.0027(14)
C3A 0.0183(16) 0.0141(16) 0.0169(16) 0.0038(13) 0.0057(13) 0.0050(13)
C3AA 0.066(3) 0.023(2) 0.071(3) 0.009(2) 0.012(3) -0.010(2)
C3B 0.0172(16) 0.0132(16) 0.0195(16) -0.0063(13) 0.0063(13) 0.0000(13)
C3BB 0.059(3) 0.050(3) 0.041(3) 0.004(2) 0.003(2) 0.001(2)
C3C 0.0100(15) 0.0202(18) 0.0287(18) -0.0003(14) 0.0109(13) -0.0044(13)
C3CC 0.067(3) 0.045(3) 0.063(3) -0.012(2) 0.049(3) -0.006(2)
C3D 0.0147(15) 0.0166(17) 0.0153(15) -0.0042(13) 0.0033(12) 0.0010(13)
C3M 0.0142(16) 0.0205(18) 0.0249(18) -0.0002(14) 0.0074(13) -0.0011(13)
C4A 0.0126(15) 0.0124(16) 0.0209(16) 0.0039(13) 0.0056(13) 0.0045(12)
C4B 0.0168(16) 0.0150(17) 0.0163(16) -0.0034(13) 0.0068(13) -0.0010(13)
C4C 0.0091(14) 0.0200(18) 0.0267(17) 0.0039(14) 0.0103(13) -0.0006(13)
C4D 0.0186(16) 0.0145(16) 0.0150(15) -0.0022(13) 0.0074(13) -0.0034(13)
C4M 0.0162(16) 0.0173(17) 0.0201(17) -0.0027(13) 0.0041(13) 0.0010(13)
C5A 0.0156(15) 0.0108(16) 0.0179(16) 0.0030(12) 0.0046(13) 0.0044(13)
C5B 0.0163(16) 0.0153(17) 0.0147(15) -0.0046(13) 0.0048(12) -0.0008(13)
C5C 0.0126(15) 0.0202(18) 0.0258(17) 0.0025(14) 0.0120(13) 0.0012(13)
C5D 0.0129(15) 0.0175(17) 0.0163(16) -0.0041(13) 0.0046(12) -0.0032(13)
C6A 0.0194(16) 0.0141(16) 0.0192(16) 0.0020(13) 0.0071(13) 0.0054(13)
C6B 0.0140(15) 0.0190(17) 0.0160(16) -0.0042(13) 0.0048(12) -0.0001(13)
C6C 0.0186(17) 0.0173(18) 0.033(2) -0.0001(15) 0.0136(15) 0.0001(14)
C6D 0.0133(15) 0.0210(18) 0.0162(16) -0.0002(13) 0.0021(12) 0.0020(13)
C7A 0.0151(16) 0.0207(18) 0.0193(17) 0.0035(14) 0.0036(13) 0.0074(14)
C7B 0.0248(18) 0.028(2) 0.0124(16) 0.0024(14) 0.0091(13) -0.0031(15)
C7C 0.0220(18) 0.027(2) 0.036(2) 0.0145(17) 0.0088(16) 0.0026(16)
C7D 0.0177(16) 0.0191(18) 0.0176(16) 0.0057(13) 0.0025(13) -0.0020(14)
C8A 0.0209(17) 0.0259(19) 0.0238(18) 0.0058(15) 0.0089(14) 0.0081(15)
C8B 0.038(2) 0.033(2) 0.029(2) 0.0098(17) 0.0203(17) 0.0041(18)
C8C 0.0235(19) 0.040(2) 0.037(2) 0.0115(18) 0.0094(17) 0.0063(17)
C8D 0.0196(18) 0.035(2) 0.0260(19) 0.0047(16) 0.0068(15) 0.0000(16)
C9A 0.0214(18) 0.033(2) 0.031(2) 0.0129(17) 0.0089(15) 0.0043(16)
C9B 0.049(3) 0.059(3) 0.045(3) 0.032(2) 0.030(2) 0.026(2)
C9C 0.033(2) 0.063(3) 0.034(2) 0.010(2) 0.0057(18) 0.009(2)
C9D 0.0189(18) 0.041(2) 0.032(2) 0.0023(18) 0.0020(15) -0.0081(17)
C10A 0.0228(19) 0.031(2) 0.034(2) 0.0028(17) -0.0007(16) -0.0020(16)
C10B 0.027(2) 0.105(5) 0.034(2) 0.028(3) 0.0117(19) 0.016(3)
C10C 0.048(3) 0.050(3) 0.037(2) 0.006(2) 0.012(2) 0.009(2)
C10D 0.028(2) 0.027(2) 0.032(2) 0.0001(17) -0.0020(16) -0.0095(16)
C11A 0.030(2) 0.031(2) 0.0242(19) -0.0020(16) 0.0037(15) 0.0029(17)
C11B 0.027(2) 0.093(4) 0.023(2) -0.002(2) 0.0057(17) -0.019(2)
C11C 0.037(2) 0.044(3) 0.047(3) 0.013(2) 0.022(2) 0.010(2)
C11D 0.037(2) 0.023(2) 0.028(2) -0.0033(16) 0.0094(16) -0.0036(16)
C12A 0.0203(17) 0.030(2) 0.0198(17) 0.0028(15) 0.0061(14) 0.0047(15)
C12B 0.032(2) 0.043(2) 0.0222(19) -0.0033(17) 0.0110(16) -0.0107(18)
C12C 0.023(2) 0.039(2) 0.050(3) 0.016(2) 0.0125(18) 0.0088(17)
C12D 0.0227(18) 0.0188(18) 0.0266(18) 0.0038(15) 0.0064(14) -0.0002(14)
O2D' 0.039(5) 0.042(5) 0.049(5) -0.011(4) 0.014(4) 0.001(4)
C2D' 0.050(10) 0.013(8) 0.058(10) 0.000(6) 0.006(7) 0.001(7)
C3D' 0.064(9) 0.094(12) 0.090(11) -0.036(10) 0.020(8) 0.036(9)
O2DD 0.040(3) 0.035(3) 0.060(3) -0.001(3) 0.001(3) 0.010(2)
C2DD 0.036(6) 0.025(6) 0.042(7) -0.003(4) -0.003(4) -0.012(5)
C3DD 0.042(5) 0.052(6) 0.145(11) -0.008(6) 0.013(6) 0.022(4)
O1W 0.058(3) 0.156(5) 0.063(3) 0.003(3) 0.000(2) -0.054(3)
O2W 0.145(6) 0.099(4) 0.151(6) 0.002(4) 0.060(5) 0.008(4)

_geom_special_details            
;
 All esds (except the esd in the dihedral angle between two l.s. planes)
 are estimated using the full covariance matrix.  The cell esds are taken
 into account individually in the estimation of esds in distances, angles
 and torsion angles; correlations between esds in cell parameters are only
 used when they are defined by crystal symmetry.  An approximate (isotropic)
 treatment of cell esds is used for estimating esds involving l.s. planes.
;
loop_
_geom_bond_atom_site_label_1
_geom_bond_atom_site_label_2
_geom_bond_distance
_geom_bond_site_symmetry_2
_geom_bond_publ_flag
S1A O1A 1.432(2) . ?
S1A O2A 1.428(3) . ?
S1A N1A 1.667(3) . ?
S1A C1A 1.755(3) . ?
S1B O1B 1.430(3) . ?
S1B O2B 1.440(3) . ?
S1B N1B 1.623(3) . ?
S1B C1B 1.762(3) . ?
S1C O1C 1.431(3) . ?
S1C O2C 1.425(3) . ?
S1C N1C 1.629(3) . ?
S1C C1C 1.767(3) . ?
S1D O1D 1.438(2) . ?
S1D O2D 1.434(2) . ?
S1D N1D 1.617(3) . ?
S1D C1D 1.754(3) . ?
O1AA C1AA 1.442(4) . ?
O1AA C4A 1.376(4) . ?
O1BB C1BB 1.429(4) . ?
O1BB C4B 1.377(4) . ?
O1CC C1CC 1.451(4) . ?
O1CC C4C 1.369(4) . ?
O1DD C1DD 1.429(4) . ?
O1DD C4D 1.377(4) . ?
O2AA C2AA 1.415(5) . ?
O2AA C3AA 1.424(5) . ?
O2BB C2BB 1.473(5) . ?
O2BB C3BB 1.411(5) . ?
O2CC C2CC 1.421(4) . ?
O2CC C3CC 1.413(5) . ?
N1A H1A 0.84(4) . ?
N1A C7A 1.442(4) . ?
N1B H1B 0.8800 . ?
N1B C7B 1.430(4) . ?
N1C H1C 0.94(4) . ?
N1C C7C 1.405(5) . ?
N1D H1D 0.80(4) . ?
N1D C7D 1.423(4) . ?
C1A C2A 1.388(5) . ?
C1A C6A 1.393(5) . ?
C1AA H1AA 0.9900 . ?
C1AA H1AB 0.9900 . ?
C1AA C2AA 1.496(5) . ?
C1B C2B 1.387(5) . ?
C1B C6B 1.389(5) . ?
C1BB H1BA 0.9900 . ?
C1BB H1BB 0.9900 . ?
C1BB C2BB 1.417(6) . ?
C1C C2C 1.395(5) . ?
C1C C6C 1.378(5) . ?
C1CC H1CA 0.9900 . ?
C1CC H1CB 0.9900 . ?
C1CC C2CC 1.500(5) . ?
C1D C2D 1.392(4) . ?
C1D C6D 1.387(4) . ?
C1DD H1DA 0.9900 . ?
C1DD H1DB 0.9900 . ?
C1DD C2D' 1.479(13) . ?
C1DD C2DD 1.510(10) . ?
C1M H1MA 0.9900 . ?
C1M H1MB 0.9900 . ?
C1M C3A 1.510(4) . ?
C1M C5B 1.520(4) . ?
C2A H2A 0.9500 . ?
C2A C3A 1.394(4) . ?
C2AA H2AA 0.9900 . ?
C2AA H2AB 0.9900 . ?
C2B H2B 0.9500 . ?
C2B C3B 1.392(5) . ?
C2BB H2BA 0.9900 . ?
C2BB H2BB 0.9900 . ?
C2C H2C 0.9500 . ?
C2C C3C 1.392(5) . ?
C2CC H2CA 0.9900 . ?
C2CC H2CB 0.9900 . ?
C2D H2D 0.9500 . ?
C2D C3D 1.382(5) . ?
C2M H2MA 0.9900 . ?
C2M H2MB 0.9900 . ?
C2M C3B 1.520(4) . ?
C2M C5C 1.510(5) . ?
C3A C4A 1.406(4) . ?
C3AA H3AA 0.9800 . ?
C3AA H3AB 0.9800 . ?
C3AA H3AC 0.9800 . ?
C3B C4B 1.395(5) . ?
C3BB H3BA 0.9800 . ?
C3BB H3BB 0.9800 . ?
C3BB H3BC 0.9800 . ?
C3C C3M 1.518(5) . ?
C3C C4C 1.409(5) . ?
C3CC H3CA 0.9800 . ?
C3CC H3CB 0.9800 . ?
C3CC H3CC 0.9800 . ?
C3D C4D 1.410(4) . ?
C3D C4M 1.520(4) . ?
C3M H3MA 0.9900 . ?
C3M H3MB 0.9900 . ?
C3M C5D 1.530(4) . ?
C4A C5A 1.401(4) . ?
C4B C5B 1.403(4) . ?
C4C C5C 1.401(5) . ?
C4D C5D 1.397(5) . ?
C4M H4MA 0.9900 . ?
C4M H4MB 0.9900 . ?
C4M C5A 1.510(4) . ?
C5A C6A 1.391(4) . ?
C5B C6B 1.386(5) . ?
C5C C6C 1.388(5) . ?
C5D C6D 1.382(5) . ?
C6A H6A 0.9500 . ?
C6B H6B 0.9500 . ?
C6C H6C 0.9500 . ?
C6D H6D 0.9500 . ?
C7A C8A 1.392(5) . ?
C7A C12A 1.383(5) . ?
C7B C8B 1.373(5) . ?
C7B C12B 1.398(5) . ?
C7C C8C 1.393(5) . ?
C7C C12C 1.400(5) . ?
C7D C8D 1.390(5) . ?
C7D C12D 1.385(5) . ?
C8A H8A 0.9500 . ?
C8A C9A 1.384(5) . ?
C8B H8B 0.9500 . ?
C8B C9B 1.393(6) . ?
C8C H8C 0.9500 . ?
C8C C9C 1.379(6) . ?
C8D H8D 0.9500 . ?
C8D C9D 1.390(5) . ?
C9A H9A 0.9500 . ?
C9A C10A 1.394(5) . ?
C9B H9B 0.9500 . ?
C9B C10B 1.378(7) . ?
C9C H9C 0.9500 . ?
C9C C10C 1.381(6) . ?
C9D H9D 0.9500 . ?
C9D C10D 1.370(6) . ?
C10A H10A 0.9500 . ?
C10A C11A 1.385(5) . ?
C10B H10B 0.9500 . ?
C10B C11B 1.377(8) . ?
C10C H10C 0.9500 . ?
C10C C11C 1.372(6) . ?
C10D H10D 0.9500 . ?
C10D C11D 1.386(5) . ?
C11A H11A 0.9500 . ?
C11A C12A 1.385(5) . ?
C11B H11B 0.9500 . ?
C11B C12B 1.391(6) . ?
C11C H11C 0.9500 . ?
C11C C12C 1.368(6) . ?
C11D H11D 0.9500 . ?
C11D C12D 1.385(5) . ?
C12A H12A 0.9500 . ?
C12B H12B 0.9500 . ?
C12C H12C 0.9500 . ?
C12D H12D 0.9500 . ?
O2D' C2D' 1.436(14) . ?
O2D' C3D' 1.430(14) . ?
C2D' H2DA 0.9900 . ?
C2D' H2DB 0.9900 . ?
C3D' H3DA 0.9800 . ?
C3D' H3DB 0.9800 . ?
C3D' H3DC 0.9800 . ?
O2DD C2DD 1.416(12) . ?
O2DD C3DD 1.420(10) . ?
C2DD H2DC 0.9900 . ?
C2DD H2DD 0.9900 . ?
C3DD H3DD 0.9800 . ?
C3DD H3DE 0.9800 . ?
C3DD H3DF 0.9800 . ?
O1W H1WA 0.8729 . ?
O1W H1WB 0.8692 . ?
O2W H2WA 0.8702 . ?
O2W H2WB 0.8699 . ?

loop_
_geom_angle_atom_site_label_1
_geom_angle_atom_site_label_2
_geom_angle_atom_site_label_3
_geom_angle
_geom_angle_site_symmetry_1
_geom_angle_site_symmetry_3
_geom_angle_publ_flag
O1A S1A N1A 107.50(15) . . ?
O1A S1A C1A 108.37(15) . . ?
O2A S1A O1A 120.03(15) . . ?
O2A S1A N1A 104.60(15) . . ?
O2A S1A C1A 111.03(15) . . ?
N1A S1A C1A 104.02(14) . . ?
O1B S1B O2B 119.28(16) . . ?
O1B S1B N1B 106.46(15) . . ?
O1B S1B C1B 107.34(16) . . ?
O2B S1B N1B 106.63(15) . . ?
O2B S1B C1B 107.68(14) . . ?
N1B S1B C1B 109.18(15) . . ?
O1C S1C N1C 107.37(19) . . ?
O1C S1C C1C 106.76(17) . . ?
O2C S1C O1C 119.06(19) . . ?
O2C S1C N1C 106.99(17) . . ?
O2C S1C C1C 108.35(17) . . ?
N1C S1C C1C 107.89(16) . . ?
O1D S1D N1D 104.34(14) . . ?
O1D S1D C1D 109.17(14) . . ?
O2D S1D O1D 119.03(15) . . ?
O2D S1D N1D 109.27(15) . . ?
O2D S1D C1D 107.32(15) . . ?
N1D S1D C1D 107.17(15) . . ?
C4A O1AA C1AA 115.6(2) . . ?
C4B O1BB C1BB 117.0(3) . . ?
C4C O1CC C1CC 116.4(2) . . ?
C4D O1DD C1DD 114.4(3) . . ?
C2AA O2AA C3AA 111.7(3) . . ?
C3BB O2BB C2BB 107.3(3) . . ?
C3CC O2CC C2CC 112.3(3) . . ?
S1A N1A H1A 107(3) . . ?
C7A N1A S1A 116.2(2) . . ?
C7A N1A H1A 110(3) . . ?
S1B N1B H1B 116.9 . . ?
C7B N1B S1B 126.1(2) . . ?
C7B N1B H1B 116.9 . . ?
S1C N1C H1C 119(2) . . ?
C7C N1C S1C 121.6(3) . . ?
C7C N1C H1C 113(2) . . ?
S1D N1D H1D 114(3) . . ?
C7D N1D S1D 127.2(2) . . ?
C7D N1D H1D 118(3) . . ?
C2A C1A S1A 119.0(2) . . ?
C2A C1A C6A 121.4(3) . . ?
C6A C1A S1A 119.1(2) . . ?
O1AA C1AA H1AA 109.3 . . ?
O1AA C1AA H1AB 109.3 . . ?
O1AA C1AA C2AA 111.8(3) . . ?
H1AA C1AA H1AB 107.9 . . ?
C2AA C1AA H1AA 109.3 . . ?
C2AA C1AA H1AB 109.3 . . ?
C2B C1B S1B 119.5(3) . . ?
C2B C1B C6B 120.5(3) . . ?
C6B C1B S1B 119.9(2) . . ?
O1BB C1BB H1BA 108.6 . . ?
O1BB C1BB H1BB 108.6 . . ?
H1BA C1BB H1BB 107.6 . . ?
C2BB C1BB O1BB 114.5(3) . . ?
C2BB C1BB H1BA 108.6 . . ?
C2BB C1BB H1BB 108.6 . . ?
C2C C1C S1C 120.2(3) . . ?
C6C C1C S1C 118.4(3) . . ?
C6C C1C C2C 121.4(3) . . ?
O1CC C1CC H1CA 109.2 . . ?
O1CC C1CC H1CB 109.2 . . ?
O1CC C1CC C2CC 112.0(3) . . ?
H1CA C1CC H1CB 107.9 . . ?
C2CC C1CC H1CA 109.2 . . ?
C2CC C1CC H1CB 109.2 . . ?
C2D C1D S1D 120.1(2) . . ?
C6D C1D S1D 118.6(2) . . ?
C6D C1D C2D 121.3(3) . . ?
O1DD C1DD H1DA 109.7 . . ?
O1DD C1DD H1DB 109.7 . . ?
O1DD C1DD C2D' 116.3(11) . . ?
O1DD C1DD C2DD 109.9(7) . . ?
H1DA C1DD H1DB 108.2 . . ?
C2DD C1DD H1DA 109.7 . . ?
C2DD C1DD H1DB 109.7 . . ?
H1MA C1M H1MB 108.2 . . ?
C3A C1M H1MA 109.7 . . ?
C3A C1M H1MB 109.7 . . ?
C3A C1M C5B 110.0(3) . . ?
C5B C1M H1MA 109.7 . . ?
C5B C1M H1MB 109.7 . . ?
C1A C2A H2A 120.0 . . ?
C1A C2A C3A 119.9(3) . . ?
C3A C2A H2A 120.0 . . ?
O2AA C2AA C1AA 105.4(3) . . ?
O2AA C2AA H2AA 110.7 . . ?
O2AA C2AA H2AB 110.7 . . ?
C1AA C2AA H2AA 110.7 . . ?
C1AA C2AA H2AB 110.7 . . ?
H2AA C2AA H2AB 108.8 . . ?
C1B C2B H2B 119.7 . . ?
C1B C2B C3B 120.6(3) . . ?
C3B C2B H2B 119.7 . . ?
O2BB C2BB H2BA 109.8 . . ?
O2BB C2BB H2BB 109.8 . . ?
C1BB C2BB O2BB 109.4(4) . . ?
C1BB C2BB H2BA 109.8 . . ?
C1BB C2BB H2BB 109.8 . . ?
H2BA C2BB H2BB 108.2 . . ?
C1C C2C H2C 120.0 . . ?
C3C C2C C1C 120.1(3) . . ?
C3C C2C H2C 120.0 . . ?
O2CC C2CC C1CC 108.3(3) . . ?
O2CC C2CC H2CA 110.0 . . ?
O2CC C2CC H2CB 110.0 . . ?
C1CC C2CC H2CA 110.0 . . ?
C1CC C2CC H2CB 110.0 . . ?
H2CA C2CC H2CB 108.4 . . ?
C1D C2D H2D 120.2 . . ?
C3D C2D C1D 119.7(3) . . ?
C3D C2D H2D 120.2 . . ?
H2MA C2M H2MB 108.1 . . ?
C3B C2M H2MA 109.6 . . ?
C3B C2M H2MB 109.6 . . ?
C5C C2M H2MA 109.6 . . ?
C5C C2M H2MB 109.6 . . ?
C5C C2M C3B 110.3(3) . . ?
C2A C3A C1M 120.3(3) . . ?
C2A C3A C4A 117.8(3) . . ?
C4A C3A C1M 121.6(3) . . ?
O2AA C3AA H3AA 109.5 . . ?
O2AA C3AA H3AB 109.5 . . ?
O2AA C3AA H3AC 109.5 . . ?
H3AA C3AA H3AB 109.5 . . ?
H3AA C3AA H3AC 109.5 . . ?
H3AB C3AA H3AC 109.5 . . ?
C2B C3B C2M 120.0(3) . . ?
C2B C3B C4B 118.3(3) . . ?
C4B C3B C2M 121.7(3) . . ?
O2BB C3BB H3BA 109.5 . . ?
O2BB C3BB H3BB 109.5 . . ?
O2BB C3BB H3BC 109.5 . . ?
H3BA C3BB H3BB 109.5 . . ?
H3BA C3BB H3BC 109.5 . . ?
H3BB C3BB H3BC 109.5 . . ?
C2C C3C C3M 121.4(3) . . ?
C2C C3C C4C 117.8(3) . . ?
C4C C3C C3M 120.4(3) . . ?
O2CC C3CC H3CA 109.5 . . ?
O2CC C3CC H3CB 109.5 . . ?
O2CC C3CC H3CC 109.5 . . ?
H3CA C3CC H3CB 109.5 . . ?
H3CA C3CC H3CC 109.5 . . ?
H3CB C3CC H3CC 109.5 . . ?
C2D C3D C4D 118.4(3) . . ?
C2D C3D C4M 120.1(3) . . ?
C4D C3D C4M 121.5(3) . . ?
C3C C3M H3MA 109.8 . . ?
C3C C3M H3MB 109.8 . . ?
C3C C3M C5D 109.2(3) . . ?
H3MA C3M H3MB 108.3 . . ?
C5D C3M H3MA 109.8 . . ?
C5D C3M H3MB 109.8 . . ?
O1AA C4A C3A 120.4(3) . . ?
O1AA C4A C5A 117.4(3) . . ?
C5A C4A C3A 122.1(3) . . ?
O1BB C4B C3B 119.9(3) . . ?
O1BB C4B C5B 118.4(3) . . ?
C3B C4B C5B 121.6(3) . . ?
O1CC C4C C3C 120.6(3) . . ?
O1CC C4C C5C 117.3(3) . . ?
C5C C4C C3C 121.8(3) . . ?
O1DD C4D C3D 118.2(3) . . ?
O1DD C4D C5D 119.8(3) . . ?
C5D C4D C3D 121.9(3) . . ?
C3D C4M H4MA 108.9 . . ?
C3D C4M H4MB 108.9 . . ?
H4MA C4M H4MB 107.7 . . ?
C5A C4M C3D 113.2(3) . . ?
C5A C4M H4MA 108.9 . . ?
C5A C4M H4MB 108.9 . . ?
C4A C5A C4M 120.5(3) . . ?
C6A C5A C4A 118.2(3) . . ?
C6A C5A C4M 121.3(3) . . ?
C4B C5B C1M 121.5(3) . . ?
C6B C5B C1M 119.7(3) . . ?
C6B C5B C4B 118.7(3) . . ?
C4C C5C C2M 119.6(3) . . ?
C6C C5C C2M 121.7(3) . . ?
C6C C5C C4C 118.6(3) . . ?
C4D C5D C3M 123.6(3) . . ?
C6D C5D C3M 118.0(3) . . ?
C6D C5D C4D 118.3(3) . . ?
C1A C6A H6A 120.1 . . ?
C5A C6A C1A 119.8(3) . . ?
C5A C6A H6A 120.1 . . ?
C1B C6B H6B 119.9 . . ?
C5B C6B C1B 120.2(3) . . ?
C5B C6B H6B 119.9 . . ?
C1C C6C C5C 120.0(3) . . ?
C1C C6C H6C 120.0 . . ?
C5C C6C H6C 120.0 . . ?
C1D C6D H6D 119.9 . . ?
C5D C6D C1D 120.2(3) . . ?
C5D C6D H6D 119.9 . . ?
C8A C7A N1A 120.0(3) . . ?
C12A C7A N1A 119.5(3) . . ?
C12A C7A C8A 120.4(3) . . ?
C8B C7B N1B 119.0(3) . . ?
C8B C7B C12B 120.5(4) . . ?
C12B C7B N1B 120.5(3) . . ?
C8C C7C N1C 119.4(3) . . ?
C8C C7C C12C 119.3(4) . . ?
C12C C7C N1C 121.1(3) . . ?
C8D C7D N1D 123.0(3) . . ?
C12D C7D N1D 117.4(3) . . ?
C12D C7D C8D 119.6(3) . . ?
C7A C8A H8A 120.0 . . ?
C9A C8A C7A 120.0(3) . . ?
C9A C8A H8A 120.0 . . ?
C7B C8B H8B 119.9 . . ?
C7B C8B C9B 120.2(4) . . ?
C9B C8B H8B 119.9 . . ?
C7C C8C H8C 120.0 . . ?
C9C C8C C7C 119.9(4) . . ?
C9C C8C H8C 120.0 . . ?
C7D C8D H8D 120.2 . . ?
C7D C8D C9D 119.6(3) . . ?
C9D C8D H8D 120.2 . . ?
C8A C9A H9A 120.2 . . ?
C8A C9A C10A 119.6(3) . . ?
C10A C9A H9A 120.2 . . ?
C8B C9B H9B 120.2 . . ?
C10B C9B C8B 119.7(5) . . ?
C10B C9B H9B 120.2 . . ?
C8C C9C H9C 119.8 . . ?
C8C C9C C10C 120.4(4) . . ?
C10C C9C H9C 119.8 . . ?
C8D C9D H9D 119.4 . . ?
C10D C9D C8D 121.3(3) . . ?
C10D C9D H9D 119.4 . . ?
C9A C10A H10A 120.1 . . ?
C11A C10A C9A 119.9(4) . . ?
C11A C10A H10A 120.1 . . ?
C9B C10B H10B 119.9 . . ?
C11B C10B C9B 120.1(4) . . ?
C11B C10B H10B 119.9 . . ?
C9C C10C H10C 120.4 . . ?
C11C C10C C9C 119.3(4) . . ?
C11C C10C H10C 120.4 . . ?
C9D C10D H10D 120.6 . . ?
C9D C10D C11D 118.8(3) . . ?
C11D C10D H10D 120.6 . . ?
C10A C11A H11A 119.7 . . ?
C12A C11A C10A 120.6(3) . . ?
C12A C11A H11A 119.7 . . ?
C10B C11B H11B 119.6 . . ?
C10B C11B C12B 120.9(4) . . ?
C12B C11B H11B 119.6 . . ?
C10C C11C H11C 119.1 . . ?
C12C C11C C10C 121.8(4) . . ?
C12C C11C H11C 119.1 . . ?
C10D C11D H11D 119.5 . . ?
C12D C11D C10D 121.0(4) . . ?
C12D C11D H11D 119.5 . . ?
C7A C12A C11A 119.4(3) . . ?
C7A C12A H12A 120.3 . . ?
C11A C12A H12A 120.3 . . ?
C7B C12B H12B 120.7 . . ?
C11B C12B C7B 118.6(4) . . ?
C11B C12B H12B 120.7 . . ?
C7C C12C H12C 120.4 . . ?
C11C C12C C7C 119.2(4) . . ?
C11C C12C H12C 120.4 . . ?
C7D C12D C11D 119.8(3) . . ?
C7D C12D H12D 120.1 . . ?
C11D C12D H12D 120.1 . . ?
C3D' O2D' C2D' 110.3(12) . . ?
C1DD C2D' H2DA 111.2 . . ?
C1DD C2D' H2DB 111.2 . . ?
O2D' C2D' C1DD 102.8(10) . . ?
O2D' C2D' H2DA 111.2 . . ?
O2D' C2D' H2DB 111.2 . . ?
H2DA C2D' H2DB 109.1 . . ?
O2D' C3D' H3DA 109.5 . . ?
O2D' C3D' H3DB 109.5 . . ?
O2D' C3D' H3DC 109.5 . . ?
H3DA C3D' H3DB 109.5 . . ?
H3DA C3D' H3DC 109.5 . . ?
H3DB C3D' H3DC 109.5 . . ?
C2DD O2DD C3DD 112.5(8) . . ?
C1DD C2DD H2DC 110.1 . . ?
C1DD C2DD H2DD 110.1 . . ?
O2DD C2DD C1DD 107.8(8) . . ?
O2DD C2DD H2DC 110.1 . . ?
O2DD C2DD H2DD 110.1 . . ?
H2DC C2DD H2DD 108.5 . . ?
O2DD C3DD H3DD 109.5 . . ?
O2DD C3DD H3DE 109.5 . . ?
O2DD C3DD H3DF 109.5 . . ?
H3DD C3DD H3DE 109.5 . . ?
H3DD C3DD H3DF 109.5 . . ?
H3DE C3DD H3DF 109.5 . . ?
H1WA O1W H1WB 104.5 . . ?
H2WA O2W H2WB 104.5 . . ?

loop_
_geom_torsion_atom_site_label_1
_geom_torsion_atom_site_label_2
_geom_torsion_atom_site_label_3
_geom_torsion_atom_site_label_4
_geom_torsion
_geom_torsion_site_symmetry_1
_geom_torsion_site_symmetry_2
_geom_torsion_site_symmetry_3
_geom_torsion_site_symmetry_4
_geom_torsion_publ_flag
S1A N1A C7A C8A 103.3(3) . . . . ?
S1A N1A C7A C12A -73.4(4) . . . . ?
S1A C1A C2A C3A 169.0(2) . . . . ?
S1A C1A C6A C5A -166.7(2) . . . . ?
S1B N1B C7B C8B -126.2(3) . . . . ?
S1B N1B C7B C12B 57.4(4) . . . . ?
S1B C1B C2B C3B 173.8(2) . . . . ?
S1B C1B C6B C5B -174.0(2) . . . . ?
S1C N1C C7C C8C -66.4(4) . . . . ?
S1C N1C C7C C12C 117.2(4) . . . . ?
S1C C1C C2C C3C 177.3(2) . . . . ?
S1C C1C C6C C5C -176.7(2) . . . . ?
S1D N1D C7D C8D -9.7(5) . . . . ?
S1D N1D C7D C12D 172.6(3) . . . . ?
S1D C1D C2D C3D 177.7(2) . . . . ?
S1D C1D C6D C5D -177.0(2) . . . . ?
O1A S1A N1A C7A 69.1(3) . . . . ?
O1A S1A C1A C2A 161.5(3) . . . . ?
O1A S1A C1A C6A -26.3(3) . . . . ?
O1AA C1AA C2AA O2AA -178.7(3) . . . . ?
O1AA C4A C5A C4M -2.5(4) . . . . ?
O1AA C4A C5A C6A 176.7(3) . . . . ?
O1B S1B N1B C7B -161.6(3) . . . . ?
O1B S1B C1B C2B 21.7(3) . . . . ?
O1B S1B C1B C6B -162.7(3) . . . . ?
O1BB C1BB C2BB O2BB 63.9(5) . . . . ?
O1BB C4B C5B C1M -1.1(4) . . . . ?
O1BB C4B C5B C6B -178.4(3) . . . . ?
O1C S1C N1C C7C 158.9(3) . . . . ?
O1C S1C C1C C2C -177.7(3) . . . . ?
O1C S1C C1C C6C 2.4(3) . . . . ?
O1CC C1CC C2CC O2CC -72.4(4) . . . . ?
O1CC C4C C5C C2M -2.7(4) . . . . ?
O1CC C4C C5C C6C -179.7(3) . . . . ?
O1D S1D N1D C7D -179.5(3) . . . . ?
O1D S1D C1D C2D 40.6(3) . . . . ?
O1D S1D C1D C6D -139.7(3) . . . . ?
O1DD C1DD C2D' O2D' 76.8(17) . . . . ?
O1DD C1DD C2DD O2DD -72.1(9) . . . . ?
O1DD C4D C5D C3M -4.5(5) . . . . ?
O1DD C4D C5D C6D 179.2(3) . . . . ?
O2A S1A N1A C7A -162.3(2) . . . . ?
O2A S1A C1A C2A 27.6(3) . . . . ?
O2A S1A C1A C6A -160.2(3) . . . . ?
O2B S1B N1B C7B -33.2(3) . . . . ?
O2B S1B C1B C2B -107.9(3) . . . . ?
O2B S1B C1B C6B 67.7(3) . . . . ?
O2C S1C N1C C7C 30.0(3) . . . . ?
O2C S1C C1C C2C -48.4(3) . . . . ?
O2C S1C C1C C6C 131.8(3) . . . . ?
O2D S1D N1D C7D 52.2(3) . . . . ?
O2D S1D C1D C2D 170.9(2) . . . . ?
O2D S1D C1D C6D -9.4(3) . . . . ?
N1A S1A C1A C2A -84.4(3) . . . . ?
N1A S1A C1A C6A 87.9(3) . . . . ?
N1A C7A C8A C9A -177.6(3) . . . . ?
N1A C7A C12A C11A 175.5(3) . . . . ?
N1B S1B C1B C2B 136.8(3) . . . . ?
N1B S1B C1B C6B -47.7(3) . . . . ?
N1B C7B C8B C9B -177.1(3) . . . . ?
N1B C7B C12B C11B 178.6(3) . . . . ?
N1C S1C C1C C2C 67.1(3) . . . . ?
N1C S1C C1C C6C -112.7(3) . . . . ?
N1C C7C C8C C9C -178.3(4) . . . . ?
N1C C7C C12C C11C 176.6(4) . . . . ?
N1D S1D C1D C2D -71.8(3) . . . . ?
N1D S1D C1D C6D 107.8(3) . . . . ?
N1D C7D C8D C9D -177.1(3) . . . . ?
N1D C7D C12D C11D 175.6(3) . . . . ?
C1A S1A N1A C7A -45.7(3) . . . . ?
C1A C2A C3A C1M 170.4(3) . . . . ?
C1A C2A C3A C4A -4.4(5) . . . . ?
C1AA O1AA C4A C3A 68.1(4) . . . . ?
C1AA O1AA C4A C5A -116.2(3) . . . . ?
C1B S1B N1B C7B 82.8(3) . . . . ?
C1B C2B C3B C2M 177.2(3) . . . . ?
C1B C2B C3B C4B -0.5(5) . . . . ?
C1BB O1BB C4B C3B 78.5(4) . . . . ?
C1BB O1BB C4B C5B -106.3(4) . . . . ?
C1C S1C N1C C7C -86.4(3) . . . . ?
C1C C2C C3C C3M 170.8(3) . . . . ?
C1C C2C C3C C4C -2.0(4) . . . . ?
C1CC O1CC C4C C3C 69.0(4) . . . . ?
C1CC O1CC C4C C5C -116.9(3) . . . . ?
C1D S1D N1D C7D -63.8(3) . . . . ?
C1D C2D C3D C4D -1.5(4) . . . . ?
C1D C2D C3D C4M 178.2(3) . . . . ?
C1DD O1DD C4D C3D 106.9(3) . . . . ?
C1DD O1DD C4D C5D -75.8(4) . . . . ?
C1M C3A C4A O1AA 10.6(5) . . . . ?
C1M C3A C4A C5A -164.8(3) . . . . ?
C1M C5B C6B C1B -176.4(3) . . . . ?
C2A C1A C6A C5A 5.4(5) . . . . ?
C2A C3A C4A O1AA -174.6(3) . . . . ?
C2A C3A C4A C5A 9.9(5) . . . . ?
C2B C1B C6B C5B 1.5(5) . . . . ?
C2B C3B C4B O1BB 178.0(3) . . . . ?
C2B C3B C4B C5B 3.0(5) . . . . ?
C2C C1C C6C C5C 3.5(5) . . . . ?
C2C C3C C3M C5D -105.8(3) . . . . ?
C2C C3C C4C O1CC -179.8(3) . . . . ?
C2C C3C C4C C5C 6.3(4) . . . . ?
C2D C1D C6D C5D 2.7(5) . . . . ?
C2D C3D C4D O1DD -178.4(3) . . . . ?
C2D C3D C4D C5D 4.3(5) . . . . ?
C2D C3D C4M C5A -62.8(4) . . . . ?
C2M C3B C4B O1BB 0.5(5) . . . . ?
C2M C3B C4B C5B -174.6(3) . . . . ?
C2M C5C C6C C1C -176.3(3) . . . . ?
C3A C1M C5B C4B -117.3(3) . . . . ?
C3A C1M C5B C6B 60.0(4) . . . . ?
C3A C4A C5A C4M 173.1(3) . . . . ?
C3A C4A C5A C6A -7.7(5) . . . . ?
C3AA O2AA C2AA C1AA -172.9(4) . . . . ?
C3B C2M C5C C4C -70.9(4) . . . . ?
C3B C2M C5C C6C 106.1(3) . . . . ?
C3B C4B C5B C1M 174.0(3) . . . . ?
C3B C4B C5B C6B -3.2(5) . . . . ?
C3BB O2BB C2BB C1BB 176.6(4) . . . . ?
C3C C3M C5D C4D -117.2(3) . . . . ?
C3C C3M C5D C6D 59.2(4) . . . . ?
C3C C4C C5C C2M 171.3(3) . . . . ?
C3C C4C C5C C6C -5.7(5) . . . . ?
C3CC O2CC C2CC C1CC 179.8(3) . . . . ?
C3D C4D C5D C3M 172.7(3) . . . . ?
C3D C4D C5D C6D -3.6(5) . . . . ?
C3D C4M C5A C4A -64.7(4) . . . . ?
C3D C4M C5A C6A 116.2(3) . . . . ?
C3M C3C C4C O1CC 7.3(4) . . . . ?
C3M C3C C4C C5C -166.5(3) . . . . ?
C3M C5D C6D C1D -176.4(3) . . . . ?
C4A O1AA C1AA C2AA 88.4(3) . . . . ?
C4A C5A C6A C1A 0.0(5) . . . . ?
C4B O1BB C1BB C2BB 84.0(4) . . . . ?
C4B C5B C6B C1B 0.9(5) . . . . ?
C4C O1CC C1CC C2CC 92.4(3) . . . . ?
C4C C3C C3M C5D 66.8(4) . . . . ?
C4C C5C C6C C1C 0.7(5) . . . . ?
C4D O1DD C1DD C2D' -106.2(8) . . . . ?
C4D O1DD C1DD C2DD -86.8(6) . . . . ?
C4D C3D C4M C5A 116.9(3) . . . . ?
C4D C5D C6D C1D 0.1(5) . . . . ?
C4M C3D C4D O1DD 1.9(4) . . . . ?
C4M C3D C4D C5D -175.4(3) . . . . ?
C4M C5A C6A C1A 179.1(3) . . . . ?
C5B C1M C3A C2A -116.4(3) . . . . ?
C5B C1M C3A C4A 58.2(4) . . . . ?
C5C C2M C3B C2B -55.5(4) . . . . ?
C5C C2M C3B C4B 122.0(3) . . . . ?
C6A C1A C2A C3A -3.1(5) . . . . ?
C6B C1B C2B C3B -1.8(5) . . . . ?
C6C C1C C2C C3C -2.8(5) . . . . ?
C6D C1D C2D C3D -1.9(5) . . . . ?
C7A C8A C9A C10A 2.4(5) . . . . ?
C7B C8B C9B C10B -1.4(6) . . . . ?
C7C C8C C9C C10C 1.6(7) . . . . ?
C7D C8D C9D C10D 1.4(6) . . . . ?
C8A C7A C12A C11A -1.1(5) . . . . ?
C8A C9A C10A C11A -1.8(5) . . . . ?
C8B C7B C12B C11B 2.1(5) . . . . ?
C8B C9B C10B C11B 1.7(6) . . . . ?
C8C C7C C12C C11C 0.2(6) . . . . ?
C8C C9C C10C C11C 0.3(7) . . . . ?
C8D C7D C12D C11D -2.2(5) . . . . ?
C8D C9D C10D C11D -1.8(6) . . . . ?
C9A C10A C11A C12A -0.3(6) . . . . ?
C9B C10B C11B C12B -0.1(6) . . . . ?
C9C C10C C11C C12C -2.0(7) . . . . ?
C9D C10D C11D C12D 0.2(6) . . . . ?
C10A C11A C12A C7A 1.7(5) . . . . ?
C10B C11B C12B C7B -1.8(6) . . . . ?
C10C C11C C12C C7C 1.7(7) . . . . ?
C10D C11D C12D C7D 1.8(5) . . . . ?
C12A C7A C8A C9A -1.0(5) . . . . ?
C12B C7B C8B C9B -0.6(5) . . . . ?
C12C C7C C8C C9C -1.9(6) . . . . ?
C12D C7D C8D C9D 0.6(5) . . . . ?
C3D' O2D' C2D' C1DD 178.1(12) . . . . ?
C3DD O2DD C2DD C1DD 179.6(8) . . . . ?

_shelx_res_file                  
;
TITL Carlos_calixN_a.res in P2(1)/c
    carlos_calixn_a.res
    created by SHELXL-2018/3 at 15:07:24 on 04-Oct-2024
REM Old TITL Carlos_calixN in P2(1)/c
REM SHELXT solution in P2(1)/c: R1 0.151, Rweak 0.017, Alpha 0.056
REM <I/s> 0.534 for 473 systematic absences, Orientation as input
REM Formula found by SHELXT: C65 N7 O14 S4
CELL 0.71073 21.9582 15.4314 20.0065 90 109.032 90
ZERR 4 0.0011 0.0009 0.0009 0 0.002 0
LATT 1
SYMM -X,0.5+Y,0.5-Z
SFAC C H N O S
UNIT 256 288 16 72 16
SADI C1DD C2DD C1DD C2D'
SADI O2DD C2DD O2DD C2D'
SADI C2DD O2D' C2D' O2D'
SADI C2D' C1DD C2DD C1DD
RIGU O2D' C2D' O2DD C2DD
SADI O2DD C2DD O2D' C2D'

L.S. 15
PLAN  40
SIZE 0.039 0.181 0.367
TEMP -153.15
CONF
LIST 6
MORE -1
BOND $H
fmap 2
ACTA
OMIT -2 2 1
OMIT -2 3 2
OMIT -1 0 2
OMIT 0 0 4
OMIT 1 0 4
OMIT 3 0 12
OMIT 4 2 2
REM <olex2.extras>
REM <HklSrc "%.\\Carlos_calixN_a.hkl">
REM </olex2.extras>

WGHT    0.045100   18.153200
FVAR       0.20710
S1A   5   -0.067918    0.545550    0.346370    11.00000    0.01258    0.02200 =
         0.02502    0.00305    0.00721    0.00361
S1B   5    0.168886    0.169799    0.404238    11.00000    0.02580    0.01786 =
         0.01759    0.00220    0.01013    0.00141
S1C   5    0.514092    0.198190    0.540087    11.00000    0.02388    0.02930 =
         0.03447    0.00753    0.00923    0.01064
S1D   5    0.245210    0.331215    0.623142    11.00000    0.01306    0.01537 =
         0.02128    0.00119    0.00727    0.00024
O1A   4   -0.072214    0.557175    0.415684    11.00000    0.01983    0.03382 =
         0.02598    0.00727    0.01287    0.00632
O1AA  4    0.199788    0.554704    0.351951    11.00000    0.01275    0.02249 =
         0.02010    0.00103    0.00675    0.00016
O1B   4    0.226661    0.135759    0.453720    11.00000    0.03141    0.03503 =
         0.02839    0.01314    0.01242    0.01076
O1BB  4    0.239705    0.443473    0.237661    11.00000    0.02463    0.01936 =
         0.02241    0.00365    0.01457    0.00328
O1C   4    0.507471    0.131373    0.488618    11.00000    0.05709    0.03728 =
         0.03998   -0.00135    0.00848    0.02805
O1CC  4    0.346969    0.482518    0.389456    11.00000    0.01371    0.01539 =
         0.02747    0.00249    0.00860    0.00081
O1D   4    0.183154    0.296708    0.583356    11.00000    0.01531    0.02095 =
         0.02524   -0.00424    0.00899   -0.00371
O1DD  4    0.307392    0.635138    0.481039    11.00000    0.02506    0.01499 =
         0.02385   -0.00108    0.01120   -0.00379
O2A   4   -0.107062    0.482134    0.299924    11.00000    0.01598    0.02743 =
         0.03593   -0.00067    0.00514   -0.00290
O2AA  4    0.219585    0.749136    0.259993    11.00000    0.06796    0.02287 =
         0.04077    0.00969    0.00568   -0.01329
O2B   4    0.127185    0.113018    0.352066    11.00000    0.03992    0.01904 =
         0.02406   -0.00350    0.01806   -0.00778
O2BB  4    0.159216    0.504321    0.101582    11.00000    0.04582    0.04460 =
         0.02646    0.00394    0.00837    0.01088
O2C   4    0.576256    0.233862    0.574812    11.00000    0.02157    0.04508 =
         0.04106    0.01394    0.00836    0.00866
O2CC  4    0.443034    0.497824    0.315513    11.00000    0.02825    0.03243 =
         0.04322   -0.00228    0.02260    0.00230
O2D   4    0.300273    0.275114    0.641301    11.00000    0.01787    0.02005 =
         0.04059    0.00730    0.01438    0.00503
N1A   3   -0.088537    0.639104    0.303195    11.00000    0.01486    0.02376 =
         0.01778    0.00047    0.00478    0.00427
H1A   2   -0.094323    0.629283    0.260481    11.00000    0.03026
N1B   3    0.126436    0.207908    0.450474    11.00000    0.02292    0.02832 =
         0.01340   -0.00286    0.00750   -0.00166
AFIX  43
H1B   2    0.146888    0.218274    0.495484    11.00000   -1.20000
AFIX   0
N1C   3    0.487927    0.159313    0.601396    11.00000    0.02376    0.02651 =
         0.03827    0.00815    0.00662   -0.00320
H1C   2    0.447369    0.132038    0.588228    11.00000    0.01365
N1D   3    0.235677    0.368075    0.694727    11.00000    0.00849    0.03082 =
         0.01973    0.00069    0.00578   -0.00058
H1D   2    0.198901    0.368243    0.694188    11.00000    0.02459
C1A   1    0.013506    0.532493    0.354179    11.00000    0.01376    0.01355 =
         0.02196    0.00355    0.00669    0.00378
C1AA  1    0.206689    0.610094    0.296797    11.00000    0.02335    0.02206 =
         0.02559    0.00142    0.01155   -0.00521
AFIX  23
H1AA  2    0.168048    0.604390    0.254298    11.00000   -1.20000
H1AB  2    0.244526    0.591187    0.283980    11.00000   -1.20000
AFIX   0
C1B   1    0.191303    0.255633    0.359056    11.00000    0.02156    0.01410 =
         0.01474   -0.00341    0.00672   -0.00292
C1BB  1    0.245542    0.418528    0.171210    11.00000    0.06333    0.03256 =
         0.03057    0.00684    0.03144    0.01762
AFIX  23
H1BA  2    0.275003    0.459541    0.159094    11.00000   -1.20000
H1BB  2    0.265524    0.360336    0.176313    11.00000   -1.20000
AFIX   0
C1C   1    0.462047    0.283217    0.497282    11.00000    0.01387    0.02061 =
         0.03449    0.00759    0.00981    0.00300
C1CC  1    0.378887    0.560515    0.377627    11.00000    0.02523    0.01625 =
         0.03128    0.00243    0.01286   -0.00108
AFIX  23
H1CA  2    0.420027    0.567720    0.416759    11.00000   -1.20000
H1CB  2    0.351429    0.611324    0.377857    11.00000   -1.20000
AFIX   0
C1D   1    0.262401    0.420219    0.577728    11.00000    0.01677    0.01480 =
         0.01404   -0.00087    0.00547   -0.00364
C1DD  1    0.342949    0.699835    0.529171    11.00000    0.03063    0.02150 =
         0.03470   -0.00366    0.00490   -0.01054
PART 2
AFIX  23
H1DA  2    0.369253    0.733905    0.506754    11.00000   -1.20000
H1DB  2    0.372408    0.671749    0.572042    11.00000   -1.20000
AFIX   0
PART 0
C1M   1    0.111872    0.446737    0.244199    11.00000    0.01606    0.01795 =
         0.01551   -0.00007    0.00381    0.00097
AFIX  23
H1MA  2    0.130431    0.486085    0.216830    11.00000   -1.20000
H1MB  2    0.073481    0.418409    0.210847    11.00000   -1.20000
AFIX   0
C2A   1    0.028986    0.495740    0.298461    11.00000    0.01517    0.01569 =
         0.01870    0.00296    0.00254    0.00336
AFIX  43
H2A   2   -0.003556    0.468926    0.260603    11.00000   -1.20000
AFIX   0
C2AA  1    0.215004    0.702981    0.319285    11.00000    0.02933    0.02392 =
         0.03319    0.00422    0.00780    0.00252
AFIX  23
H2AA  2    0.177622    0.723332    0.332323    11.00000   -1.20000
H2AB  2    0.254596    0.710678    0.360399    11.00000   -1.20000
AFIX   0
C2B   1    0.253741    0.259397    0.356829    11.00000    0.01649    0.01480 =
         0.01871   -0.00421    0.00120    0.00368
AFIX  43
H2B   2    0.285004    0.219140    0.383460    11.00000   -1.20000
AFIX   0
C2BB  1    0.186526    0.416312    0.114526    11.00000    0.06012    0.03084 =
         0.04164   -0.00407    0.02317    0.00083
AFIX  23
H2BA  2    0.155920    0.376938    0.126330    11.00000   -1.20000
H2BB  2    0.193934    0.394132    0.071386    11.00000   -1.20000
AFIX   0
C2C   1    0.459602    0.359523    0.533699    11.00000    0.01205    0.02697 =
         0.02448    0.00384    0.00749   -0.00154
AFIX  43
H2C   2    0.484601    0.364912    0.582203    11.00000   -1.20000
AFIX   0
C2CC  1    0.392200    0.557659    0.308721    11.00000    0.02904    0.02207 =
         0.03274    0.00379    0.01419    0.00062
AFIX  23
H2CA  2    0.353077    0.539172    0.270273    11.00000   -1.20000
H2CB  2    0.404718    0.615908    0.297033    11.00000   -1.20000
AFIX   0
C2D   1    0.214173    0.479522    0.544760    11.00000    0.01152    0.01923 =
         0.01498   -0.00355    0.00510   -0.00079
AFIX  43
H2D   2    0.171508    0.470844    0.545313    11.00000   -1.20000
AFIX   0
C2M   1    0.340313    0.327626    0.316692    11.00000    0.01710    0.01993 =
         0.02717   -0.00318    0.01048    0.00275
AFIX  23
H2MA  2    0.351793    0.274225    0.296097    11.00000   -1.20000
H2MB  2    0.344878    0.377382    0.287450    11.00000   -1.20000
AFIX   0
C3A   1    0.092361    0.498236    0.298138    11.00000    0.01825    0.01415 =
         0.01690    0.00378    0.00568    0.00500
C3AA  1    0.235542    0.837801    0.276400    11.00000    0.06555    0.02331 =
         0.07104    0.00870    0.01184   -0.01049
AFIX 137
H3AA  2    0.239735    0.867224    0.234709    11.00000   -1.50000
H3AB  2    0.276424    0.841587    0.315356    11.00000   -1.50000
H3AC  2    0.201450    0.865616    0.290426    11.00000   -1.50000
AFIX   0
C3B   1    0.270986    0.321634    0.315921    11.00000    0.01718    0.01321 =
         0.01949   -0.00635    0.00626   -0.00002
C3BB  1    0.102756    0.499660    0.042302    11.00000    0.05869    0.04966 =
         0.04103    0.00402    0.00277    0.00128
AFIX 137
H3BA  2    0.113770    0.480265    0.001022    11.00000   -1.50000
H3BB  2    0.082631    0.557034    0.032870    11.00000   -1.50000
H3BC  2    0.072641    0.458441    0.051831    11.00000   -1.50000
AFIX   0
C3C   1    0.420549    0.427805    0.499017    11.00000    0.00997    0.02021 =
         0.02870   -0.00030    0.01088   -0.00442
C3CC  1    0.458788    0.490601    0.252667    11.00000    0.06712    0.04459 =
         0.06306   -0.01191    0.04868   -0.00646
AFIX 137
H3CA  2    0.421353    0.468981    0.214516    11.00000   -1.50000
H3CB  2    0.494836    0.450187    0.260193    11.00000   -1.50000
H3CC  2    0.471103    0.547624    0.239707    11.00000   -1.50000
AFIX   0
C3D   1    0.228673    0.551073    0.511226    11.00000    0.01466    0.01664 =
         0.01532   -0.00416    0.00331    0.00098
C3M   1    0.408905    0.506140    0.539147    11.00000    0.01420    0.02049 =
         0.02488   -0.00025    0.00737   -0.00110
AFIX  23
H3MA  2    0.413985    0.559965    0.514559    11.00000   -1.20000
H3MB  2    0.440766    0.507076    0.587366    11.00000   -1.20000
AFIX   0
C4A   1    0.137808    0.543952    0.352750    11.00000    0.01263    0.01244 =
         0.02086    0.00391    0.00556    0.00450
C4B   1    0.223851    0.379425    0.277005    11.00000    0.01684    0.01495 =
         0.01633   -0.00338    0.00683   -0.00097
C4C   1    0.386055    0.417669    0.426547    11.00000    0.00909    0.01997 =
         0.02669    0.00387    0.01027   -0.00057
C4D   1    0.292867    0.562660    0.513034    11.00000    0.01857    0.01453 =
         0.01499   -0.00221    0.00744   -0.00338
C4M   1    0.175975    0.614810    0.473228    11.00000    0.01623    0.01727 =
         0.02013   -0.00267    0.00411    0.00096
AFIX  23
H4MA  2    0.156300    0.638364    0.507439    11.00000   -1.20000
H4MB  2    0.195538    0.663789    0.455542    11.00000   -1.20000
AFIX   0
C5A   1    0.123783    0.574854    0.411949    11.00000    0.01560    0.01083 =
         0.01790    0.00299    0.00458    0.00437
C5B   1    0.161247    0.378396    0.280997    11.00000    0.01629    0.01533 =
         0.01466   -0.00457    0.00480   -0.00077
C5C   1    0.385352    0.338981    0.391405    11.00000    0.01260    0.02022 =
         0.02580    0.00249    0.01202    0.00116
C5D   1    0.340701    0.501350    0.543454    11.00000    0.01293    0.01752 =
         0.01629   -0.00408    0.00460   -0.00320
C6A   1    0.060599    0.568654    0.412047    11.00000    0.01937    0.01414 =
         0.01925    0.00198    0.00709    0.00539
AFIX  43
H6A   2    0.049612    0.589017    0.451452    11.00000   -1.20000
AFIX   0
C6B   1    0.145429    0.315462    0.321986    11.00000    0.01403    0.01900 =
         0.01596   -0.00418    0.00482   -0.00005
AFIX  43
H6B   2    0.103074    0.313243    0.324734    11.00000   -1.20000
AFIX   0
C6C   1    0.424318    0.271912    0.427809    11.00000    0.01862    0.01731 =
         0.03346   -0.00010    0.01359    0.00015
AFIX  43
H6C   2    0.424964    0.218225    0.404811    11.00000   -1.20000
AFIX   0
C6D   1    0.324622    0.429966    0.575915    11.00000    0.01328    0.02104 =
         0.01617   -0.00015    0.00211    0.00203
AFIX  43
H6D   2    0.356311    0.387409    0.597068    11.00000   -1.20000
AFIX   0
C7A   1   -0.043997    0.709949    0.327706    11.00000    0.01507    0.02075 =
         0.01929    0.00352    0.00359    0.00739
C7B   1    0.058898    0.226244    0.424966    11.00000    0.02483    0.02849 =
         0.01235    0.00241    0.00912   -0.00315
C7C   1    0.506237    0.195585    0.669477    11.00000    0.02205    0.02667 =
         0.03618    0.01454    0.00884    0.00261
C7D   1    0.282644    0.409706    0.752170    11.00000    0.01767    0.01906 =
         0.01757    0.00566    0.00253   -0.00200
C8A   1   -0.003514    0.734017    0.289928    11.00000    0.02090    0.02588 =
         0.02378    0.00579    0.00891    0.00811
AFIX  43
H8A   2   -0.006372    0.705244    0.247032    11.00000   -1.20000
AFIX   0
C8B   1    0.038056    0.307293    0.435719    11.00000    0.03843    0.03278 =
         0.02866    0.00983    0.02030    0.00413
AFIX  43
H8B   2    0.068509    0.350901    0.457806    11.00000   -1.20000
AFIX   0
C8C   1    0.570234    0.189996    0.712895    11.00000    0.02349    0.04039 =
         0.03703    0.01148    0.00941    0.00633
AFIX  43
H8C   2    0.601323    0.163241    0.695944    11.00000   -1.20000
AFIX   0
C8D   1    0.347560    0.413253    0.758650    11.00000    0.01959    0.03539 =
         0.02596    0.00474    0.00681    0.00000
AFIX  43
H8D   2    0.362169    0.389573    0.722752    11.00000   -1.20000
AFIX   0
C9A   1    0.040887    0.799852    0.314860    11.00000    0.02144    0.03260 =
         0.03096    0.01289    0.00893    0.00428
AFIX  43
H9A   2    0.067441    0.817926    0.288290    11.00000   -1.20000
AFIX   0
C9B   1   -0.027576    0.325824    0.414365    11.00000    0.04855    0.05885 =
         0.04478    0.03159    0.03033    0.02608
AFIX  43
H9B   2   -0.041978    0.381561    0.422750    11.00000   -1.20000
AFIX   0
C9C   1    0.588406    0.223331    0.780491    11.00000    0.03272    0.06307 =
         0.03416    0.00985    0.00575    0.00852
AFIX  43
H9C   2    0.632276    0.220801    0.809574    11.00000   -1.20000
AFIX   0
C9D   1    0.390979    0.451680    0.818005    11.00000    0.01889    0.04106 =
         0.03228    0.00230    0.00201   -0.00814
AFIX  43
H9D   2    0.435177    0.455158    0.821794    11.00000   -1.20000
AFIX   0
C10A  1    0.046439    0.839500    0.379166    11.00000    0.02283    0.03095 =
         0.03444    0.00278   -0.00067   -0.00201
AFIX  43
H10A  2    0.077669    0.883603    0.397246    11.00000   -1.20000
AFIX   0
C10B  1   -0.071520    0.262915    0.381016    11.00000    0.02727    0.10453 =
         0.03427    0.02806    0.01172    0.01617
AFIX  43
H10B  2   -0.116275    0.275775    0.365246    11.00000   -1.20000
AFIX   0
C10C  1    0.543250    0.260376    0.806196    11.00000    0.04752    0.04975 =
         0.03730    0.00629    0.01205    0.00901
AFIX  43
H10C  2    0.555853    0.283537    0.852715    11.00000   -1.20000
AFIX   0
C10D  1    0.371239    0.484640    0.871158    11.00000    0.02758    0.02710 =
         0.03190    0.00008   -0.00198   -0.00947
AFIX  43
H10D  2    0.401478    0.509288    0.912130    11.00000   -1.20000
AFIX   0
C11A  1    0.006343    0.814485    0.416655    11.00000    0.02997    0.03076 =
         0.02416   -0.00204    0.00369    0.00287
AFIX  43
H11A  2    0.010365    0.841450    0.460578    11.00000   -1.20000
AFIX   0
C11B  1   -0.050709    0.181459    0.370498    11.00000    0.02748    0.09270 =
         0.02324   -0.00167    0.00566   -0.01904
AFIX  43
H11B  2   -0.081353    0.138473    0.347506    11.00000   -1.20000
AFIX   0
C11C  1    0.480006    0.263370    0.763838    11.00000    0.03737    0.04392 =
         0.04669    0.01300    0.02201    0.01040
AFIX  43
H11C  2    0.448821    0.287236    0.782154    11.00000   -1.20000
AFIX   0
C11D  1    0.306335    0.481354    0.864040    11.00000    0.03688    0.02268 =
         0.02825   -0.00328    0.00944   -0.00365
AFIX  43
H11D  2    0.292084    0.504198    0.900481    11.00000   -1.20000
AFIX   0
C12A  1   -0.039554    0.750552    0.390742    11.00000    0.02032    0.03005 =
         0.01977    0.00279    0.00610    0.00474
AFIX  43
H12A  2   -0.067729    0.734727    0.416030    11.00000   -1.20000
AFIX   0
C12B  1    0.014596    0.161283    0.393097    11.00000    0.03206    0.04324 =
         0.02222   -0.00327    0.01096   -0.01066
AFIX  43
H12B  2    0.028777    0.104571    0.387000    11.00000   -1.20000
AFIX   0
C12C  1    0.460645    0.232915    0.695943    11.00000    0.02273    0.03859 =
         0.05039    0.01619    0.01254    0.00882
AFIX  43
H12C  2    0.416780    0.237039    0.667078    11.00000   -1.20000
AFIX   0
C12D  1    0.261939    0.445256    0.804582    11.00000    0.02266    0.01881 =
         0.02659    0.00378    0.00644   -0.00022
AFIX  43
H12D  2    0.217447    0.444891    0.799778    11.00000   -1.20000
AFIX   0
PART 1
O2D'  4    0.270247    0.749281    0.579524    10.40000    0.03878    0.04179 =
         0.04862   -0.01118    0.01354    0.00139
C2D'  1    0.306842    0.778413    0.535984    10.40000    0.05006    0.01346 =
         0.05821   -0.00010    0.00568    0.00061
AFIX  23
H2DA  2    0.336435    0.826052    0.559055    10.40000   -1.20000
H2DB  2    0.278231    0.798330    0.489256    10.40000   -1.20000
AFIX   0
C3D'  1    0.233383    0.819119    0.593555    10.40000    0.06395    0.09381 =
         0.08956   -0.03596    0.01955    0.03616
AFIX 137
H3DA  2    0.197245    0.832241    0.550771    10.40000   -1.50000
H3DB  2    0.260819    0.870475    0.607844    10.40000   -1.50000
H3DC  2    0.216816    0.802515    0.631670    10.40000   -1.50000
AFIX   0
PART 2
O2DD  4    0.266035    0.811920    0.490196    10.60000    0.03987    0.03542 =
         0.05961   -0.00148    0.00117    0.00990
C2DD  1    0.297204    0.759233    0.549455    10.60000    0.03595    0.02505 =
         0.04191   -0.00292   -0.00273   -0.01160
AFIX  23
H2DC  2    0.265035    0.724789    0.563016    10.60000   -1.20000
H2DD  2    0.321231    0.795779    0.590189    10.60000   -1.20000
AFIX   0
C3DD  1    0.221311    0.870306    0.503484    10.60000    0.04178    0.05194 =
         0.14533   -0.00768    0.01288    0.02187
AFIX 137
H3DD  2    0.196224    0.898649    0.459235    10.60000   -1.50000
H3DE  2    0.244630    0.914224    0.537648    10.60000   -1.50000
H3DF  2    0.192219    0.838332    0.522738    10.60000   -1.50000
AFIX   6

PART 0
O1W   4    0.354952    0.108414    0.561419    11.00000    0.05838    0.15649 =
         0.06313    0.00342    0.00048   -0.05367
H1WA  2    0.349878    0.163775    0.566840    11.00000   -1.50000
H1WB  2    0.318395    0.091659    0.531548    11.00000   -1.50000
AFIX   6

O2W   4    0.376958    0.925175    0.535030    11.00000    0.14501    0.09939 =
         0.15059    0.00152    0.06012    0.00762
H2WA  2    0.410458    0.908198    0.524384    11.00000   -1.50000
H2WB  2    0.382264    0.980771    0.541546    11.00000   -1.50000
AFIX   0
HKLF 4


REM  Carlos_calixN_a.res in P2(1)/c
REM wR2 = 0.1491, GooF = S = 1.090, Restrained GooF = 1.090 for all data
REM R1 = 0.0656 for 9572 Fo > 4sig(Fo) and 0.0803 for all 11393 data
REM 861 parameters refined using 8 restraints

END

WGHT      0.0453     18.1879

REM Highest difference peak  1.573,  deepest hole -0.907,  1-sigma level  0.073
Q1    1   0.2207  0.4815  0.1133  11.00000  0.05    1.57
Q2    1   0.5369  0.2215  0.5807  11.00000  0.05    0.92
Q3    1   0.5434  0.1631  0.5215  11.00000  0.05    0.67
Q4    1   0.1858  0.5559  0.1142  11.00000  0.05    0.62
Q5    1   0.5838  0.2612  0.6189  11.00000  0.05    0.57
Q6    1   0.4476  1.0296  0.5693  11.00000  0.05    0.55
Q7    1   0.2092  0.3907  0.1608  11.00000  0.05    0.48
Q8    1   0.2522  0.3754  0.5963  11.00000  0.05    0.45
Q9    1   0.3391  1.0195  0.5443  11.00000  0.05    0.44
Q10   1   0.1500  0.2523  0.4795  11.00000  0.05    0.43
Q11   1   0.3961  0.1510  0.5999  11.00000  0.05    0.39
Q12   1   0.4000  0.6619  0.6468  11.00000  0.05    0.39
Q13   1   0.6362  0.1736  0.8136  11.00000  0.05    0.37
Q14   1   0.2720  0.5118  0.1276  11.00000  0.05    0.34
Q15   1   0.3683  0.0952  0.5661  11.00000  0.05    0.32
Q16   1   0.1966  0.8767  0.5790  11.00000  0.05    0.32
Q17   1   0.1958  0.1021  0.4334  11.00000  0.05    0.30
Q18   1   0.3178  0.8024  0.4904  11.00000  0.05    0.30
Q19   1   0.0903  0.2007  0.4406  11.00000  0.05    0.29
Q20   1   0.4836  0.2447  0.5162  11.00000  0.05    0.28
Q21   1   0.3907  0.7206  0.6024  11.00000  0.05    0.28
Q22   1   0.2607  0.5653  0.5183  11.00000  0.05    0.27
Q23   1   0.3013  0.3371  0.3122  11.00000  0.05    0.26
Q24   1  -0.0219  0.5348  0.3524  11.00000  0.05    0.26
Q25   1   0.1820  0.2188  0.3773  11.00000  0.05    0.26
Q26   1  -0.0109  0.7061  0.3206  11.00000  0.05    0.25
Q27   1   0.2349  0.8200  0.4362  11.00000  0.05    0.25
Q28   1   0.3600  0.3207  0.3582  11.00000  0.05    0.25
Q29   1   0.2874  0.4409  0.8431  11.00000  0.05    0.25
Q30   1   0.1890  0.3680  0.2734  11.00000  0.05    0.25
Q31   1   0.3696  0.0985  0.5331  11.00000  0.05    0.24
Q32   1   0.2877  0.9705  0.5290  11.00000  0.05    0.24
Q33   1   0.3257  0.5491  0.5501  11.00000  0.05    0.24
Q34   1   0.0065  0.3101  0.4446  11.00000  0.05    0.23
Q35   1  -0.0502  0.5939  0.3815  11.00000  0.05    0.23
Q36   1  -0.0302  0.8039  0.4001  11.00000  0.05    0.23
Q37   1  -0.0530  0.5986  0.4425  11.00000  0.05    0.23
Q38   1   0.2295  0.4761  0.0625  11.00000  0.05    0.22
Q39   1   0.3354  0.8618  0.5101  11.00000  0.05    0.22
Q40   1   0.1412  0.4092  0.2615  11.00000  0.05    0.22
;
_shelx_res_checksum              6074
_shelx_hkl_file                  
;
   0   2   0  301.77   14.00
   0   2   0  303.27   13.30
   0   2   0  304.47   13.20
   0   2   0  306.97   14.80
   0   2   0  303.77   14.70
   0  -2   0  271.87   14.30
   0  -2   0  301.37   14.30
   0  -2   0  297.87   13.30
   0  -2   0  298.67   13.20
   0  -2   0  296.57   13.90
   0   3   0   -2.50    5.30
   0   3   0   -4.40    4.30
   0   3   0   -1.60    4.20
   0   3   0    0.90    5.40
   0   3   0    4.90    4.90
   0   3   0    0.40    5.90
   0  -3   0    2.10    5.20
   0  -3   0    8.70    6.60
   0  -3   0   -4.90    5.40
   0  -3   0   -1.40    4.60
   0  -3   0    2.80    5.70
   0  -3   0   -3.10    3.70
   0   4   0 1848.32   71.59
   0   4   0 1835.02   71.29
   0   4   0 1960.10   73.89
   0   4   0 1964.90   73.29
   0   4   0 1888.51   74.69
   0  -4   0 1793.62   74.19
   0  -4   0 1906.91   74.29
   0  -4   0 1769.22   72.69
   0  -4   0 1789.22   71.19
   0  -4   0 1815.02   71.49
   0  -4   0 1846.22   73.29
   0   5   0    6.60    6.30
   0   5   0   -1.30    4.00
   0   5   0    0.50    4.30
   0   5   0    2.90    5.80
   0   5   0   -4.00    4.90
   0   5   0   -3.20    5.30
   0  -5   0    1.60    6.00
   0  -5   0    7.30    4.80
   0  -5   0   -6.20    4.90
   0  -5   0   -5.20    5.00
   0  -5   0    5.70    4.50
   0  -5   0   -3.50    5.70
   0   6   0  208.38   13.90
   0   6   0  215.58   17.10
   0   6   0  187.68   13.60
   0   6   0  182.78   16.70
   0   6   0  189.98   15.70
   0   6   0  207.48   15.80
   0  -6   0  180.18   13.70
   0  -6   0  196.08   15.90
   0  -6   0  195.78   16.70
   0  -6   0  192.38   16.90
   0  -6   0  176.68   13.50
   0   7   0   -5.20    4.90
   0   7   0    0.90    7.50
   0   7   0   -3.80    6.50
   0   7   0   -2.80    6.50
   0   7   0   -8.60    7.20
   0   7   0    2.90    5.30
   0  -7   0    1.90    5.50
   0  -7   0    2.90    7.60
   0  -7   0   -2.80    7.00
   0  -7   0    7.60    5.40
   0   8   0   53.19    9.70
   0   8   0   67.69   12.80
   0   8   0   49.80    9.40
   0   8   0   71.99   14.70
   0   8   0   73.19   14.10
   0   8   0   79.99   14.30
   0  -8   0   64.69   10.30
   0  -8   0   90.29   15.10
   0  -8   0   80.59   14.10
   0  -8   0   75.99   11.70
   0  -8   0   59.59   13.50
   0   9   0   -2.60    5.70
   0   9   0   -0.40    5.40
   0   9   0   -5.30    6.40
   0   9   0   -3.60    4.90
   0   9   0    2.90    7.80
   0   9   0   -5.20    7.00
   0  -9   0    0.90    7.70
   0  -9   0   -6.80    6.70
   0  -9   0   -1.80    6.80
   0  -9   0   -5.80    4.80
   0  -9   0   -8.90    4.00
   0  10   0   35.10   11.40
   0  10   0   45.00   12.30
   0  10   0   49.40   15.80
   0  10   0   51.59   10.60
   0  10   0   47.00   12.70
   0  10   0   52.39   13.90
   0 -10   0   40.50   13.30
   0 -10   0   45.10   12.10
   0 -10   0   49.30   12.20
   0 -10   0   53.09   10.90
   0 -10   0   36.00   11.10
   0 -10   0   40.60   12.60
   0  11   0    7.70    9.30
   0  11   0    9.10   10.50
   0  11   0   -1.30    6.50
   0  11   0    6.90    9.40
   0  11   0    9.50    9.50
   0  11   0    1.00    5.90
   0 -11   0    5.80    8.80
   0 -11   0   12.40    8.90
   0 -11   0   -3.20    6.00
   0 -11   0    8.40    6.80
   0 -11   0    1.30    8.60
   0 -11   0   -1.80    8.50
   0  12   0   69.29   13.00
   0  12   0   86.29   14.40
   0  12   0   65.99   19.90
   0  12   0  116.39   19.50
   0  12   0   64.19   16.20
   0  12   0   79.89   17.90
   0 -12   0   88.99   17.60
   0 -12   0   84.79   18.80
   0 -12   0   63.29   13.00
   0 -12   0   92.79   14.70
   0 -12   0   81.29   18.30
   0 -12   0   82.39   17.90
   0  13   0   -0.40   10.50
   0  13   0    0.00    7.50
   0  13   0   -4.80    7.40
   0  13   0    0.90   10.30
   0  13   0   13.90   11.20
   0  13   0    0.90   12.30
   0 -13   0    1.30   11.20
   0 -13   0   -0.70   10.60
   0 -13   0   -0.20    7.60
   0 -13   0    9.40    8.40
   0 -13   0   16.20   11.20
   0 -13   0    1.60   10.70
   0  14   0   17.30   13.10
   0  14   0   20.30   12.40
   0  14   0   32.70   12.30
   0  14   0   32.50   14.90
   0  14   0   28.60   14.00
   0  14   0    3.30    8.10
   0 -14   0   15.90   10.40
   0 -14   0   22.20   11.00
   0 -14   0   12.20   11.10
   0 -14   0   -4.60   12.90
   0 -14   0    4.00   13.20
   0 -14   0    4.20    7.30
   0  15   0   32.60   14.50
   0  15   0   -5.40   10.60
   0  15   0   18.40   11.80
   0  15   0   -8.90   10.80
   0  15   0   11.50    9.70
   0  15   0    0.90    9.30
   0 -15   0    4.20   13.50
   0 -15   0   10.60   10.00
   0 -15   0   -4.50   13.30
   0 -15   0   13.60    8.60
   0 -15   0    5.20   10.60
   0 -15   0  -10.50    9.20
   0  16   0  162.08   28.40
   0  16   0  225.68   22.90
   0  16   0  191.78   30.70
   0  16   0  254.57   23.50
   0  16   0  202.68   30.50
   0  16   0  237.28   32.20
   0 -16   0  219.58   29.70
   0 -16   0  224.38   22.50
   0 -16   0  228.38   36.40
   0 -16   0  238.78   24.40
   0 -16   0  185.18   28.30
   0  17   0  -16.40   11.40
   0  17   0   26.50   17.70
   0  17   0  -16.90   11.70
   0  17   0   19.20   14.50
   0  17   0   33.80   12.40
   0 -17   0    7.90   14.50
   0 -17   0   22.70   10.40
   0 -17   0   17.40   13.20
   0 -17   0    9.50   13.70
   0 -17   0  -11.00   12.80
   0  18   0   54.29   17.60
   0  18   0   90.99   17.00
   0  18   0  130.39   26.80
   0  18   0   97.69   23.20
   0  18   0   63.39   19.10
   0 -18   0   79.19   24.40
   0 -18   0   79.49   23.90
   0 -18   0   80.39   20.20
   0 -18   0   98.39   20.70
   0 -18   0   58.19   15.70
   0 -18   1    9.10   16.70
   0 -18   1   31.90   14.20
   0 -18   1   16.30   12.50
   0 -18   1   18.70   16.20
   0 -18   1   24.90   14.70
   0  18  -1   69.39   21.50
   0  18  -1   39.20   13.10
   0  18  -1   35.10   16.70
   0  18  -1   49.30   18.20
   0  18  -1   39.40   17.60
   0 -17   1   10.50   14.50
   0 -17   1   27.30   11.80
   0 -17   1   62.49   19.10
   0 -17   1   18.20   16.70
   0  17  -1   26.70   14.40
   0  17  -1   38.40   16.00
   0  17  -1   23.70   11.30
   0  17  -1   41.90   17.70
   0  17  -1   60.09   20.00
   0 -16   1   40.00   17.00
   0 -16   1   47.80   13.60
   0 -16   1   59.19   18.00
   0 -16   1   53.39   20.30
   0 -16   1   45.30   19.20
   0 -16   1   30.40   12.40
   0  16  -1   77.09   19.90
   0  16  -1   66.49   15.70
   0  16  -1   57.29   20.20
   0  16  -1   60.89   18.00
   0  16  -1   48.40   14.20
   0 -15   1   18.30   13.10
   0 -15   1    9.50   11.20
   0 -15   1   29.90   12.60
   0 -15   1   25.50   13.30
   0 -15   1    9.20   17.10
   0 -15   1   13.80    9.50
   0  15  -1   15.40   13.40
   0  15  -1   -1.70   11.70
   0  15  -1   13.20   10.80
   0  15  -1   28.50   11.40
   0  15  -1    2.00   11.80
   0  15  -1   31.60   15.70
   0 -14   1   13.20   12.90
   0 -14   1   10.10   10.30
   0 -14   1    9.10    8.60
   0 -14   1   29.30   16.20
   0 -14   1   24.40   12.30
   0 -14   1    0.90   11.70
   0  14  -1   15.60   10.60
   0  14  -1   20.40   10.60
   0  14  -1   30.10   15.00
   0  14  -1   20.40   12.50
   0  14  -1    1.20   12.50
   0  14  -1    0.00   11.60
   0 -13   1   20.90    9.40
   0 -13   1   42.20   14.30
   0 -13   1   32.60   10.30
   0 -13   1   33.90   16.00
   0 -13   1   20.00   12.90
   0  13  -1   29.20   13.90
   0  13  -1   18.00   12.10
   0  13  -1   26.80   12.60
   0  13  -1   45.70   14.30
   0  13  -1   20.10    8.90
   0  13  -1   39.30   15.10
   0 -12   1  166.98   17.50
   0 -12   1  140.19   20.70
   0 -12   1  124.29   20.50
   0 -12   1  150.38   18.20
   0 -12   1  134.79   22.90
   0 -12   1  157.28   24.50
   0  12  -1  117.59   19.80
   0  12  -1  170.98   23.20
   0  12  -1  127.69   21.80
   0  12  -1  155.98   16.40
   0  12  -1  151.58   19.10
   0  12  -1  170.28   23.10
   0 -11   1   98.69   17.10
   0 -11   1  123.79   15.60
   0 -11   1   80.39   16.70
   0 -11   1  117.79   18.50
   0 -11   1   99.99   14.50
   0 -11   1  103.89   19.00
   0  11  -1   95.89   18.50
   0  11  -1  104.99   19.40
   0  11  -1  111.59   18.20
   0  11  -1   87.69   14.30
   0  11  -1   94.49   14.00
   0  11  -1  115.79   18.90
   0 -10   1    6.40    9.10
   0 -10   1   13.80    7.60
   0 -10   1    2.30    7.50
   0 -10   1   18.90   10.50
   0 -10   1    2.40    7.50
   0  10  -1    8.70    8.70
   0  10  -1   17.20   10.90
   0  10  -1   24.20   10.50
   0  10  -1    1.50    8.80
   0  10  -1   13.20    6.40
   0  10  -1    3.90    7.60
   0  -9   1   85.79   15.40
   0  -9   1   99.09   12.80
   0  -9   1  101.19   16.90
   0  -9   1  124.19   14.70
   0  -9   1  116.39   16.00
   0  -9   1  116.59   16.80
   0   9  -1  119.59   17.40
   0   9  -1  108.89   14.10
   0   9  -1  101.59   15.90
   0   9  -1  125.79   16.70
   0   9  -1  100.09   13.60
   0   9  -1   90.99   16.00
   0  -8   1    0.80    6.00
   0  -8   1    2.50    6.70
   0  -8   1    1.90    6.00
   0  -8   1    1.70    5.30
   0  -8   1   -4.90    7.20
   0  -8   1  -12.90    5.30
   0   8  -1    2.20    5.40
   0   8  -1    2.60    6.90
   0   8  -1   -8.50    6.50
   0   8  -1    6.20    6.10
   0   8  -1    6.80    7.50
   0   8  -1    7.00    6.90
   0  -7   1  327.07   22.90
   0  -7   1  289.27   18.10
   0  -7   1  339.57   22.10
   0  -7   1  303.77   22.70
   0  -7   1  325.27   19.10
   0   7  -1  290.27   22.00
   0   7  -1  299.77   21.40
   0   7  -1  303.47   22.60
   0   7  -1  314.57   19.20
   0   7  -1  290.07   19.00
   0  -6   1   64.99   12.10
   0  -6   1   58.09   10.70
   0  -6   1   55.29    8.60
   0  -6   1   49.00   11.00
   0  -6   1   54.89    8.40
   0   6  -1   58.79    8.90
   0   6  -1   37.10    9.90
   0   6  -1   50.09   10.30
   0   6  -1   60.99   10.20
   0   6  -1   31.90    7.30
   0   6  -1   52.69   10.50
   0  -5   1   26.80    6.10
   0  -5   1   29.50    6.20
   0  -5   1   17.30    7.10
   0  -5   1   39.10    9.10
   0  -5   1   15.90    7.10
   0   5  -1   20.40    6.90
   0   5  -1   25.30    8.20
   0   5  -1   32.90    7.80
   0   5  -1   38.20    9.20
   0   5  -1   26.20    6.40
   0   5  -1   28.80    6.30
   0  -4   1 1468.05   59.79
   0  -4   1 1489.25   59.49
   0  -4   1 1408.56   56.29
   0  -4   1 1472.95   56.79
   0   4  -1 1410.56   58.49
   0   4  -1 1371.46   56.39
   0   4  -1 1378.16   58.99
   0   4  -1 1494.75   63.09
   0   4  -1 1419.66   56.89
   0   4  -1 1538.15   58.69
   0  -3   1 1446.26   53.89
   0  -3   1 1359.76   53.39
   0  -3   1 1461.95   56.19
   0  -3   1 1394.36   55.79
   0   3  -1 1315.77   55.49
   0   3  -1 1347.57   53.59
   0   3  -1 1341.07   54.99
   0   3  -1 1399.66   55.99
   0   3  -1 1453.05   55.09
   0  -2   1  732.73   27.70
   0  -2   1  703.73   28.70
   0  -2   1  723.23   27.50
   0   2  -1  702.83   29.00
   0   2  -1  680.73   28.60
   0   2  -1  690.33   27.50
   0   2  -1  691.83   27.70
   0   2  -1  703.13   28.40
   0   2  -1  686.83   29.10
   0   2   1  682.03   28.70
   0   2   1  703.53   28.60
   0   2   1  728.53   27.00
   0   2   1  680.33   27.10
   0  -2  -1  674.53   28.60
   0  -2  -1  729.83   28.70
   0  -2  -1  645.34   26.90
   0  -2  -1  738.23   27.40
   0  -2  -1  654.63   28.00
   0  -2  -1  670.03   27.90
   0   3   1 1398.96   53.99
   0   3   1 1418.56   56.39
   0   3   1 1482.85   65.49
   0   3   1 1384.76   55.29
   0   3   1 1486.35   55.89
   0   3   1 1478.05   53.99
   0  -3  -1 1325.27   56.09
   0  -3  -1 1393.96   55.59
   0  -3  -1 1358.46   54.19
   0  -3  -1 1459.75   56.49
   0  -3  -1 1298.87   54.99
   0  -3  -1 1403.16   54.39
   0   4   1 1423.66   58.79
   0   4   1 1412.16   57.49
   0   4   1 1500.25   58.19
   0   4   1 1396.16   55.79
   0   4   1 1399.76   58.89
   0   4   1 1483.65   55.79
   0  -4  -1 1371.36   57.29
   0  -4  -1 1426.36   57.99
   0  -4  -1 1360.76   58.59
   0  -4  -1 1477.05   56.39
   0  -4  -1 1468.55   58.79
   0  -4  -1 1388.26   55.89
   0   5   1   12.70    6.80
   0   5   1   32.70    6.60
   0   5   1   24.30    7.10
   0   5   1   30.90    7.60
   0   5   1   31.80    8.90
   0   5   1   33.80    6.40
   0  -5  -1   34.10    8.40
   0  -5  -1   32.90   12.60
   0  -5  -1   38.10    9.10
   0  -5  -1   46.70    7.20
   0  -5  -1   26.30    6.50
   0  -5  -1   39.50    9.00
   0   6   1   45.00    8.00
   0   6   1   55.29   11.60
   0   6   1   64.79   10.70
   0   6   1   45.50    9.80
   0   6   1   35.60    9.60
   0  -6  -1   56.49   10.00
   0  -6  -1   55.39   13.10
   0  -6  -1   48.00   10.10
   0  -6  -1   59.59   10.70
   0  -6  -1   53.99    8.50
   0  -6  -1   46.80    8.00
   0   7   1  314.87   21.30
   0   7   1  298.07   22.70
   0   7   1  305.27   22.50
   0   7   1  314.07   18.50
   0   7   1  297.77   18.50
   0   7   1  321.17   21.70
   0  -7  -1  293.87   22.50
   0  -7  -1  314.47   19.10
   0  -7  -1  295.77   18.80
   0  -7  -1  324.67   21.30
   0  -7  -1  331.87   23.00
   0   8   1   -5.00    6.60
   0   8   1    1.40    4.70
   0   8   1    6.00    7.10
   0   8   1   -5.70    6.70
   0   8   1    6.90    5.90
   0   8   1   -2.50    7.20
   0  -8  -1   -1.30    7.10
   0  -8  -1   -4.40    4.70
   0  -8  -1   -2.80    5.10
   0  -8  -1    1.40    7.90
   0   9   1   89.79   15.30
   0   9   1  139.89   19.50
   0   9   1  101.29   17.10
   0   9   1   87.19   12.10
   0   9   1  122.69   14.30
   0   9   1  104.39   15.60
   0  -9  -1  102.59   13.50
   0  -9  -1  130.69   18.50
   0  -9  -1   99.69   13.60
   0  -9  -1   95.29   15.80
   0  -9  -1  102.79   15.70
   0  10   1   19.10    9.10
   0  10   1    0.70    6.80
   0  10   1   21.40   10.70
   0  10   1   13.40    8.90
   0  10   1   11.30    9.90
   0  10   1    2.70    5.90
   0 -10  -1    5.10    9.30
   0 -10  -1    3.90    9.70
   0 -10  -1   14.20    8.00
   0 -10  -1   13.10    8.50
   0 -10  -1   11.10    7.40
   0  11   1  146.69   20.20
   0  11   1  103.89   19.30
   0  11   1  102.29   18.90
   0  11   1  136.79   16.50
   0  11   1  134.89   20.50
   0  11   1   98.09   14.50
   0 -11  -1   92.39   17.30
   0 -11  -1  110.99   17.30
   0 -11  -1  130.99   16.20
   0 -11  -1   82.79   16.70
   0 -11  -1   97.09   15.10
   0 -11  -1  125.49   20.90
   0  12   1  139.89   17.10
   0  12   1  155.08   22.90
   0  12   1  101.29   20.10
   0  12   1  183.98   24.00
   0  12   1  154.98   16.10
   0 -12  -1  151.98   19.00
   0 -12  -1  153.18   19.50
   0 -12  -1  168.18   23.10
   0 -12  -1  144.69   23.70
   0 -12  -1  151.78   21.80
   0 -12  -1  138.39   22.10
   0  13   1   24.50   12.50
   0  13   1   20.70   12.90
   0  13   1   16.20    9.50
   0  13   1   26.30   11.10
   0  13   1   24.00   12.90
   0  13   1   10.00   11.20
   0 -13  -1   35.90   13.90
   0 -13  -1   72.39   18.40
   0 -13  -1   15.30   11.00
   0 -13  -1   22.20   12.10
   0 -13  -1   50.09   16.60
   0 -13  -1   23.00   10.50
   0  14   1   15.60   13.20
   0  14   1   24.20   14.70
   0  14   1   28.10   15.10
   0  14   1   -4.40   11.20
   0  14   1   -1.10    7.90
   0 -14  -1   26.50   14.00
   0 -14  -1   17.60   11.30
   0 -14  -1   18.60   10.10
   0 -14  -1    7.50    8.40
   0 -14  -1    1.30   10.30
   0 -14  -1   11.00   14.10
   0  15   1   15.70   15.30
   0  15   1   53.29   17.00
   0  15   1   29.70   11.80
   0  15   1    5.20   11.90
   0  15   1   20.60    9.30
   0  15   1   11.20   12.20
   0 -15  -1   29.80   11.20
   0 -15  -1    0.50   10.10
   0 -15  -1    4.50    9.80
   0 -15  -1   36.00   15.80
   0 -15  -1   20.50   12.80
   0 -15  -1    3.70   12.10
   0  16   1   33.00   12.40
   0  16   1   30.70   15.70
   0  16   1   37.60   16.30
   0  16   1   72.09   17.00
   0  16   1   28.30   15.90
   0  16   1   29.10   12.80
   0 -16  -1   55.29   13.80
   0 -16  -1   36.60   15.10
   0 -16  -1   45.40   17.10
   0 -16  -1   55.59   18.60
   0 -16  -1   56.49   14.60
   0 -16  -1   31.80   19.10
   0  17   1   42.00   18.20
   0  17   1   25.70   12.20
   0  17   1   35.00   17.10
   0  17   1   67.49   19.00
   0  17   1   23.30   11.40
   0  17   1   32.50   14.50
   0 -17  -1   12.30   15.10
   0 -17  -1   11.20   11.10
   0 -17  -1   -2.60    9.80
   0 -17  -1   20.00   17.60
   0 -17  -1   34.90   18.00
   0  18   1   91.99   24.30
   0  18   1   26.90   13.40
   0  18   1   33.50   12.30
   0  18   1   68.99   22.50
   0 -18  -1   69.89   14.70
   0 -18  -1   21.80   21.30
   0 -18  -1   52.59   20.70
   0 -18  -1   51.69   19.00
   0 -18  -1   11.00   12.60
   0 -18   2    1.40   14.60
   0 -18   2   23.60   12.80
   0 -18   2   30.90   20.70
   0 -18   2   27.10   14.10
   0  18  -2   -2.10   13.90
   0  18  -2   45.60   15.40
   0  18  -2   64.29   19.70
   0  18  -2    2.90   14.70
   0  18  -2   26.90   12.10
   0 -17   2    0.50   10.10
   0 -17   2   17.10   18.30
   0 -17   2   25.30   13.60
   0 -17   2    3.90    9.80
   0  17  -2   26.70   16.60
   0  17  -2   22.30   13.70
   0  17  -2   38.60   17.40
   0  17  -2   43.70   16.10
   0  17  -2   30.60   11.10
   0 -16   2   -8.30    8.90
   0 -16   2   25.90   13.10
   0 -16   2    7.60   10.00
   0 -16   2    3.30   15.80
   0 -16   2    4.70    9.10
   0 -16   2    5.60   14.70
   0  16  -2   16.00   11.10
   0  16  -2    6.40    9.80
   0  16  -2    2.50   11.30
   0  16  -2  -12.50   12.30
   0  16  -2  -14.40    9.70
   0  16  -2   -9.80    8.50
   0 -15   2    4.70   15.40
   0 -15   2   16.30   11.30
   0 -15   2   25.90   16.80
   0 -15   2   24.80    9.40
   0 -15   2   -3.90   11.70
   0 -15   2   -0.10    8.50
   0  15  -2   21.10   12.50
   0  15  -2   11.50   11.00
   0  15  -2   10.00    9.70
   0  15  -2    5.30   11.80
   0  15  -2   18.20   13.70
   0  15  -2    6.30   13.00
   0 -14   2  126.29   24.20
   0 -14   2  170.48   20.40
   0 -14   2  148.29   28.90
   0 -14   2  170.38   24.60
   0 -14   2  175.78   25.50
   0  14  -2  135.19   28.60
   0  14  -2  113.89   21.30
   0  14  -2  149.69   21.10
   0  14  -2  173.08   27.40
   0  14  -2  163.38   25.10
   0  14  -2  132.89   20.50
   0 -13   2  378.26   33.10
   0 -13   2  330.87   29.00
   0 -13   2  318.87   25.30
   0 -13   2  301.87   31.10
   0 -13   2  389.06   25.80
   0 -13   2  305.57   28.20
   0  13  -2  389.06   31.60
   0  13  -2  324.27   28.70
   0  13  -2  338.57   30.80
   0  13  -2  314.27   29.60
   0  13  -2  364.06   26.80
   0  13  -2  390.16   27.10
   0 -12   2   -5.40    8.20
   0 -12   2    0.30    6.00
   0 -12   2   -5.90    7.10
   0 -12   2   15.50   13.70
   0 -12   2    8.20   10.00
   0 -12   2   -4.50    8.60
   0  12  -2  -12.40    7.60
   0  12  -2   16.30    9.20
   0  12  -2   -0.30    9.10
   0  12  -2   -1.60    7.70
   0  12  -2   -9.70    8.70
   0  12  -2    7.30   10.60
   0 -11   2   28.40   10.80
   0 -11   2   36.60    9.70
   0 -11   2   34.80    8.80
   0 -11   2   43.60   14.40
   0 -11   2   54.69   15.20
   0 -11   2   40.30   12.90
   0  11  -2   40.50   12.90
   0  11  -2   68.79   15.80
   0  11  -2   58.09   14.60
   0  11  -2   49.99   11.20
   0  11  -2   66.69   12.70
   0  11  -2   48.40   13.20
   0 -10   2   83.29   14.70
   0 -10   2   77.59   12.30
   0 -10   2   76.19   16.70
   0 -10   2   67.99   13.90
   0 -10   2   71.29   15.60
   0  10  -2   55.99   14.30
   0  10  -2   53.99   11.00
   0  10  -2   62.99   17.10
   0  10  -2   71.79   14.90
   0  10  -2   78.19   14.40
   0  10  -2   86.69   15.90
   0  -9   2  124.49   16.70
   0  -9   2  128.89   13.00
   0  -9   2  143.59   20.20
   0  -9   2  136.69   13.10
   0  -9   2  123.69   29.10
   0  -9   2  148.59   19.00
   0   9  -2  147.09   19.00
   0   9  -2  141.59   16.30
   0   9  -2  127.89   13.70
   0   9  -2  128.39   18.70
   0   9  -2  144.19   18.40
   0   9  -2  151.48   19.50
   0  -8   2   77.19   11.00
   0  -8   2  115.49   16.70
   0  -8   2   98.49   16.30
   0  -8   2  110.19   15.40
   0  -8   2  111.19   15.50
   0  -8   2  106.99   13.30
   0   8  -2   94.89   12.50
   0   8  -2  105.79   13.10
   0   8  -2  115.99   16.80
   0   8  -2  107.99   15.90
   0   8  -2  112.99   16.20
   0   8  -2  105.59   14.60
   0  -7   2   46.40   10.40
   0  -7   2   79.89   14.00
   0  -7   2   83.99   13.80
   0  -7   2   60.99    9.20
   0  -7   2   81.59   11.10
   0  -7   2   54.39   11.30
   0   7  -2   77.69   10.80
   0   7  -2   63.69   11.90
   0   7  -2   64.19   12.50
   0   7  -2   57.79    9.50
   0   7  -2   88.69   14.30
   0   7  -2   95.19   14.10
   0  -6   2  107.59   13.40
   0  -6   2  124.19   13.80
   0  -6   2  122.89   15.40
   0  -6   2   98.59    9.60
   0  -6   2  104.89   10.20
   0  -6   2  122.79   15.20
   0   6  -2  111.79   13.80
   0   6  -2  111.89   11.10
   0   6  -2  114.89   14.70
   0   6  -2  100.79   13.30
   0   6  -2  116.29   14.50
   0   6  -2   92.39   11.00
   0  -5   2  434.76   23.40
   0  -5   2  428.16   21.00
   0  -5   2  439.26   21.50
   0  -5   2  471.25   25.60
   0  -5   2  481.75   25.20
   0  -5   2  398.36   23.30
   0   5  -2  418.16   21.80
   0   5  -2  468.25   22.70
   0   5  -2  438.56   24.60
   0   5  -2  409.66   22.90
   0   5  -2  461.15   25.50
   0   5  -2  446.56   23.90
   0  -4   2  457.55   22.40
   0  -4   2  431.86   23.50
   0  -4   2  452.35   23.00
   0  -4   2  460.35   20.80
   0  -4   2  467.15   23.60
   0  -4   2  419.26   20.10
   0   4  -2  430.36   20.60
   0   4  -2  450.85   21.10
   0   4  -2  459.45   23.50
   0   4  -2  429.26   23.30
   0   4  -2  451.65   22.40
   0   4  -2  429.46   22.60
   0  -3   2 1563.54   62.79
   0  -3   2 1655.63   61.49
   0  -3   2 1583.04   63.99
   0  -3   2 1662.53   63.39
   0  -3   2 1525.65   60.99
   0   3  -2 1558.94   61.69
   0   3  -2 1671.73   64.19
   0   3  -2 1626.94   62.99
   0   3  -2 1602.14   63.19
   0   3  -2 1661.93   63.79
   0   3  -2 1672.93   61.69
   0  -2   2  214.18   11.10
   0  -2   2  192.88    9.00
   0  -2   2  174.38    9.00
   0  -2   2  195.38   10.90
   0   2  -2  204.78    9.90
   0   2  -2  191.08    9.50
   0   2  -2  206.28   11.80
   0   2  -2  205.18   11.30
   0   2  -2  195.28   11.10
   0  -1   2  351.76   14.30
   0  -1   2  364.16   15.60
   0  -1   2  345.57   14.20
   0   1  -2  339.97   14.50
   0   1  -2  359.86   14.30
   0   1  -2  336.07   14.60
   0   1  -2  349.96   14.30
   0   1  -2  337.97   14.80
   0   0   2   10.30    1.30
   0   0   2   11.60    3.10
   0   0  -2    9.50    1.80
   0   0  -2   10.30    1.10
   0   0  -2    8.10    1.70
   0   0  -2    8.10    1.10
   0   0  -2   10.60    1.10
   0   0  -2   12.90    1.20
   0   1   2  343.27   14.30
   0   1   2  332.97   14.00
   0   1   2  354.76   14.40
   0   1   2  341.37   14.10
   0  -1  -2  339.77   14.00
   0  -1  -2  315.17   13.80
   0  -1  -2  342.87   14.20
   0  -1  -2  354.06   14.40
   0  -1  -2  344.97   13.90
   0   2   2  189.18   11.40
   0   2   2  193.58    9.90
   0   2   2  199.98    9.20
   0   2   2  200.18   11.50
   0  -2  -2  187.18   11.00
   0  -2  -2  208.38    9.70
   0  -2  -2  219.88   11.80
   0  -2  -2  195.78   10.90
   0  -2  -2  182.58   10.90
   0  -2  -2  196.98    9.20
   0   3   2 1585.14   64.19
   0   3   2 1616.14   63.39
   0   3   2 1708.63   61.29
   0   3   2 1729.93   62.99
   0   3   2 1688.23   64.29
   0  -3  -2 1685.73   64.39
   0  -3  -2 1605.74   62.99
   0  -3  -2 1517.35   63.59
   0  -3  -2 1569.04   61.59
   0  -3  -2 1613.94   61.99
   0  -3  -2 1555.74   63.29
   0   4   2  451.65   21.90
   0   4   2  432.96   22.20
   0   4   2  394.56   22.80
   0   4   2  447.36   20.20
   0   4   2  455.15   23.30
   0   4   2  424.16   19.70
   0  -4  -2  473.95   23.20
   0  -4  -2  414.96   22.80
   0  -4  -2  414.26   22.00
   0  -4  -2  449.06   20.40
   0  -4  -2  442.16   20.80
   0  -4  -2  433.26   22.10
   0   5   2  426.26   23.40
   0   5   2  440.16   21.20
   0   5   2  437.96   20.80
   0   5   2  395.86   22.80
   0   5   2  422.16   24.50
   0   5   2  414.86   24.30
   0  -5  -2  427.06   26.30
   0  -5  -2  432.86   21.40
   0  -5  -2  468.85   22.60
   0  -5  -2  432.46   23.10
   0  -5  -2  481.15   24.90
   0  -5  -2  452.05   25.00
   0   6   2  115.79   13.60
   0   6   2  110.09    9.90
   0   6   2  117.09   14.70
   0   6   2   99.19    9.80
   0   6   2  114.99   14.20
   0   6   2  103.79   14.10
   0  -6  -2  118.49   15.10
   0  -6  -2  120.99   15.60
   0  -6  -2  107.19   10.50
   0  -6  -2   90.49   10.80
   0  -6  -2   94.59   12.90
   0   7   2   75.39   10.20
   0   7   2   95.49   11.10
   0   7   2   67.99   12.40
   0   7   2   91.39   13.00
   0   7   2   68.19   12.50
   0   7   2   80.49   13.90
   0  -7  -2   66.89   12.30
   0  -7  -2   60.49   11.50
   0  -7  -2   70.59   10.50
   0  -7  -2   65.39   12.70
   0  -7  -2   86.19   11.60
   0  -7  -2   67.89   13.50
   0   8   2  109.59   11.40
   0   8   2  102.99   18.10
   0   8   2  104.99   12.50
   0   8   2  103.49   16.00
   0   8   2  111.49   15.30
   0   8   2   92.99   15.00
   0  -8  -2  121.99   17.90
   0  -8  -2  106.29   13.20
   0  -8  -2  110.19   13.10
   0  -8  -2  109.49   16.10
   0  -8  -2   91.39   14.10
   0   9   2  161.38   17.00
   0   9   2  121.49   12.60
   0   9   2  152.68   18.00
   0   9   2  148.29   13.30
   0   9   2  162.88   20.40
   0   9   2  145.29   19.70
   0  -9  -2  160.38   20.70
   0  -9  -2  129.89   13.50
   0  -9  -2  128.39   18.60
   0  -9  -2  131.59   13.50
   0  10   2   70.09   15.00
   0  10   2   82.99   14.90
   0  10   2   74.99   12.00
   0  10   2   53.69   13.90
   0  10   2   99.99   14.00
   0  10   2   90.79   17.10
   0 -10  -2   67.09   15.30
   0 -10  -2   98.59   13.80
   0 -10  -2   68.49   15.00
   0 -10  -2   60.09   11.70
   0 -10  -2   79.09   14.70
   0  11   2   48.20   13.50
   0  11   2   32.30    9.80
   0  11   2   35.50   12.90
   0  11   2   45.80   10.80
   0  11   2   37.50   12.10
   0  11   2   64.79   25.10
   0 -11  -2   31.90   13.80
   0 -11  -2   50.29   13.30
   0 -11  -2   57.09   11.40
   0 -11  -2   10.50   10.60
   0 -11  -2   33.40   11.40
   0 -11  -2   34.40    9.90
   0  12   2    0.30    9.00
   0  12   2   -1.00    7.40
   0  12   2    1.80   10.60
   0  12   2   -1.40   14.00
   0  12   2   15.30    8.10
   0  12   2    5.40   10.10
   0 -12  -2  -12.70    8.20
   0 -12  -2    2.50    8.30
   0 -12  -2    4.00    6.80
   0 -12  -2    9.60    7.90
   0 -12  -2    3.30    9.80
   0 -12  -2    1.10    8.90
   0  13   2  355.46   29.70
   0  13   2  359.26   31.10
   0  13   2  399.26   31.40
   0  13   2  340.57   30.00
   0  13   2  318.17   24.60
   0  13   2  338.27   25.00
   0 -13  -2  352.06   26.30
   0 -13  -2  414.76   34.00
   0 -13  -2  313.47   25.30
   0 -13  -2  304.87   28.20
   0 -13  -2  372.76   29.70
   0 -13  -2  368.76   32.70
   0  14   2  193.18   25.80
   0  14   2  120.39   21.30
   0  14   2  212.68   29.60
   0  14   2  145.49   20.10
   0  14   2  191.08   18.80
   0  14   2  154.78   25.40
   0 -14  -2  174.88   21.50
   0 -14  -2  140.29   24.00
   0 -14  -2  146.99   25.40
   0 -14  -2  147.99   23.70
   0 -14  -2  185.48   29.20
   0 -14  -2  122.29   19.30
   0  15   2   19.20   13.00
   0  15   2   -5.00   12.10
   0  15   2    2.70   10.90
   0  15   2    5.10    8.80
   0  15   2   -9.80    7.70
   0  15   2    6.30   10.80
   0 -15  -2    5.70   17.10
   0 -15  -2    8.30    9.90
   0 -15  -2    0.50   10.20
   0 -15  -2   -1.90   15.20
   0 -15  -2    3.30   12.10
   0 -15  -2    9.80   10.80
   0  16   2    7.50   11.80
   0  16   2    1.50   16.00
   0  16   2    8.20   13.30
   0  16   2  -18.30   10.00
   0  16   2    4.30    9.70
   0  16   2   -9.00    7.00
   0 -16  -2   -7.50   15.10
   0 -16  -2   -0.90   10.60
   0 -16  -2   12.10   12.20
   0 -16  -2   21.00   14.50
   0 -16  -2    1.40    9.20
   0 -16  -2    6.40    8.90
   0  17   2   10.60   14.80
   0  17   2   47.40   17.80
   0  17   2   35.90   16.50
   0  17   2    2.50   12.40
   0  17   2   26.50   11.70
   0  17   2   33.20   11.20
   0 -17  -2   17.20   18.00
   0 -17  -2   -3.60   12.10
   0 -17  -2   12.50   13.30
   0 -17  -2    7.70   14.10
   0 -17  -2   33.20   12.40
   0  18   2   83.29   22.10
   0  18   2   74.09   27.50
   0  18   2   44.30   18.10
   0  18   2   -6.80   14.60
   0  18   2   29.80   12.20
   0 -18  -2   35.30   17.30
   0 -18  -2    3.80   13.90
   0 -18  -2   39.60   18.10
   0 -18  -2   39.50   18.00
   0 -18   3  103.89   20.20
   0 -18   3   56.39   23.00
   0 -18   3   31.70   13.50
   0 -18   3   42.90   20.40
   0 -18   3   41.50   18.60
   0  18  -3   95.99   35.50
   0  18  -3   54.59   18.90
   0  18  -3   50.49   21.10
   0  18  -3   39.30   17.80
   0  18  -3   37.50   17.00
   0 -17   3   44.10   12.40
   0 -17   3   23.50   12.70
   0 -17   3   10.10   12.40
   0 -17   3   33.00   18.30
   0 -17   3    1.00   14.00
   0 -17   3    0.00   15.40
   0  17  -3   27.20   16.00
   0  17  -3   40.10   18.40
   0  17  -3   26.80   15.00
   0  17  -3    1.40   10.60
   0  17  -3   28.10   13.70
   0 -16   3   45.30   13.90
   0 -16   3   48.30   19.40
   0 -16   3   24.30   10.30
   0 -16   3   12.40   10.00
   0 -16   3   33.90   13.90
   0  16  -3   36.10   18.10
   0  16  -3   34.60   15.60
   0  16  -3   51.29   12.50
   0  16  -3   -2.40   11.50
   0  16  -3   28.60   15.50
   0  16  -3   48.30   13.30
   0 -15   3    5.80   13.70
   0 -15   3    8.40    9.80
   0 -15   3    2.40    8.80
   0 -15   3    3.00   12.60
   0 -15   3    4.00    8.80
   0 -15   3    1.90    8.90
   0  15  -3   15.00   11.40
   0  15  -3   -7.10   10.50
   0  15  -3   30.60   15.00
   0  15  -3    5.50   11.80
   0  15  -3   -3.40   11.50
   0 -14   3   -3.60    9.50
   0 -14   3   26.70   10.90
   0 -14   3    5.20    8.90
   0 -14   3   11.40   12.30
   0 -14   3   19.50    9.60
   0 -14   3   16.60   15.70
   0  14  -3   11.00    8.40
   0  14  -3    7.30   11.40
   0  14  -3   26.70   13.60
   0  14  -3   -3.10   10.70
   0  14  -3   -0.30    9.30
   0  14  -3   36.10   14.30
   0 -13   3   43.20   13.00
   0 -13   3   32.70   10.80
   0 -13   3   26.80   11.10
   0 -13   3   73.99   19.30
   0 -13   3   25.30   14.80
   0 -13   3   36.90   11.10
   0  13  -3   39.70   14.50
   0  13  -3   21.40   10.30
   0  13  -3   26.60   13.70
   0  13  -3   27.90   13.90
   0  13  -3   32.10   11.40
   0  13  -3   73.89   19.30
   0 -12   3   34.60    9.60
   0 -12   3   21.30   13.70
   0 -12   3   22.60   13.30
   0 -12   3   41.90   13.50
   0 -12   3   38.20   11.90
   0 -12   3   43.20   10.40
   0  12  -3    8.40   11.20
   0  12  -3   40.70   11.50
   0  12  -3   43.70   11.20
   0  12  -3   50.99   14.90
   0  12  -3   17.80   11.10
   0  12  -3   31.40   12.40
   0 -11   3   65.09   14.30
   0 -11   3   69.09   17.40
   0 -11   3   57.89   10.50
   0 -11   3   61.89   15.20
   0 -11   3   61.09   14.10
   0 -11   3   70.59   12.60
   0  11  -3   42.90   13.70
   0  11  -3   64.39   12.70
   0  11  -3   61.89   14.50
   0  11  -3   56.19   14.50
   0  11  -3   63.89   14.50
   0  11  -3   58.39   11.40
   0 -10   3   31.80   10.20
   0 -10   3   24.30   12.00
   0 -10   3   47.30   12.50
   0 -10   3   38.10    9.10
   0 -10   3   31.50   10.90
   0 -10   3   19.80   11.10
   0  10  -3   38.50   12.60
   0  10  -3   21.70    9.90
   0  10  -3   36.20    9.60
   0  10  -3   17.70    9.10
   0  10  -3   22.80   10.20
   0  10  -3   38.90   12.40
   0  -9   3   11.80    7.30
   0  -9   3   12.20    8.40
   0  -9   3   13.60    6.20
   0  -9   3   15.30    6.10
   0  -9   3   12.30    8.00
   0  -9   3    0.40    7.50
   0   9  -3   15.60    7.90
   0   9  -3   16.30    8.80
   0   9  -3    5.60    5.70
   0   9  -3    9.40    9.10
   0   9  -3    9.00    7.30
   0   9  -3    8.50    6.50
   0  -8   3  362.86   24.00
   0  -8   3  362.26   26.50
   0  -8   3  318.47   23.30
   0  -8   3  316.87   24.80
   0  -8   3  375.76   20.70
   0  -8   3  353.16   21.00
   0   8  -3  349.57   25.00
   0   8  -3  361.66   21.90
   0   8  -3  367.36   26.10
   0   8  -3  326.87   21.40
   0   8  -3  382.76   24.80
   0   8  -3  350.26   24.00
   0  -7   3    1.70    7.70
   0  -7   3    8.30    5.30
   0  -7   3   12.40    8.10
   0  -7   3    7.10    6.70
   0  -7   3    1.60    5.40
   0  -7   3    9.20    7.20
   0   7  -3    3.70    5.90
   0   7  -3   12.30    7.90
   0   7  -3    6.30    8.00
   0   7  -3    9.40    7.60
   0   7  -3    6.40    6.30
   0   7  -3    6.50    7.20
   0  -6   3  228.28   18.30
   0  -6   3  258.87   17.50
   0  -6   3  241.28   15.10
   0  -6   3  227.68   14.30
   0  -6   3  240.58   17.60
   0  -6   3  232.28   18.80
   0   6  -3  247.18   16.00
   0   6  -3  252.77   18.80
   0   6  -3  244.58   17.80
   0   6  -3  254.87   18.00
   0   6  -3  245.48   18.60
   0   6  -3  231.58   15.40
   0  -5   3  548.55   27.70
   0  -5   3  598.64   25.80
   0  -5   3  555.04   29.20
   0  -5   3  565.34   25.10
   0  -5   3  542.05   28.00
   0  -5   3  513.75   28.90
   0   5  -3  578.14   28.00
   0   5  -3  570.74   28.30
   0   5  -3  570.64   26.60
   0   5  -3  563.14   29.00
   0   5  -3  550.24   29.60
   0  -4   3  162.48   13.70
   0  -4   3  168.78    9.90
   0  -4   3  170.68   10.40
   0  -4   3  161.38   12.10
   0  -4   3  165.38   12.40
   0   4  -3  162.98   12.10
   0   4  -3  163.98   10.70
   0   4  -3  167.68   12.50
   0   4  -3  160.48   13.00
   0   4  -3  192.88   13.40
   0   4  -3  163.58   11.10
   0  -3   3   84.69    8.50
   0  -3   3  108.19    8.80
   0  -3   3  100.49    6.70
   0   3  -3   91.29    8.60
   0   3  -3   97.29    7.60
   0   3  -3   97.49    9.20
   0   3  -3  101.79    7.20
   0   3  -3  101.29   10.00
   0  -2   3 1236.88   48.20
   0  -2   3 1207.58   47.50
   0  -2   3 1250.37   45.00
   0  -2   3 1191.68   47.60
   0   2  -3 1241.68   45.90
   0   2  -3 1194.38   47.80
   0   2  -3 1233.28   46.20
   0   2  -3 1331.07   48.60
   0   2  -3 1254.57   48.10
   0   2  -3 1154.68   47.40
   0  -1   3  496.75   20.30
   0  -1   3  491.05   20.40
   0  -1   3  489.05   19.80
   0  -1   3  504.85   22.60
   0  -1   3  534.05   21.20
   0  -1   3  482.35   19.90
   0   1  -3  513.25   20.20
   0   1  -3  497.75   21.00
   0   1  -3  493.55   20.00
   0   1  -3  492.95   19.90
   0   1  -3  499.85   20.30
   0   1  -3  503.15   22.40
   0   0   3    0.70    1.40
   0   0   3    1.90    4.00
   0   0   3   -0.50    1.50
   0   0   3    1.10    1.60
   0   0   3   -0.30    1.20
   0   0  -3    0.10    2.30
   0   0  -3    0.70    1.50
   0   0  -3   -1.60    1.30
   0   0  -3    0.30    2.40
   0   0  -3    1.20    3.90
   0   0  -3    0.80    1.20
   0   0  -3    1.50    1.50
   0   0  -3    3.80    2.80
   0   0  -3    0.40    1.30
   0   1   3  506.75   19.70
   0   1   3  498.65   20.50
   0   1   3  505.55   20.40
   0   1   3  517.35   21.00
   0   1   3  484.65   20.60
   0   1   3  505.65   19.80
   0  -1  -3  519.75   20.50
   0  -1  -3  509.05   20.30
   0  -1  -3  495.35   20.60
   0  -1  -3  511.55   20.80
   0  -1  -3  493.55   19.90
   0  -1  -3  497.95   20.00
   0   2   3 1281.47   48.00
   0   2   3 1286.57   49.99
   0   2   3 1256.37   49.10
   0   2   3 1225.88   48.70
   0  -2  -3 1226.38   47.70
   0  -2  -3 1287.47   48.80
   0  -2  -3 1205.28   48.20
   0  -2  -3 1268.47   48.20
   0  -2  -3 1245.78   46.60
   0  -2  -3 1210.48   46.20
   0  -2  -3 1255.37   48.90
   0   3   3  105.39    9.40
   0   3   3  105.19    7.70
   0   3   3  101.59   10.00
   0   3   3  104.69    6.50
   0   3   3  104.69    6.00
   0  -3  -3   98.29    8.80
   0  -3  -3   95.39    6.90
   0  -3  -3   98.69    9.10
   0  -3  -3  108.79    9.40
   0  -3  -3  103.59    7.50
   0  -3  -3  103.09    8.90
   0   4   3  174.08   13.70
   0   4   3  149.99    9.20
   0   4   3  169.48   12.10
   0   4   3  159.38    9.90
   0   4   3  159.58   13.20
   0  -4  -3  173.48   12.90
   0  -4  -3  169.48   13.00
   0  -4  -3  140.99   12.10
   0  -4  -3  161.18   10.40
   0  -4  -3  167.68   12.00
   0  -4  -3  189.68   11.20
   0   5   3  517.85   28.40
   0   5   3  572.74   28.00
   0   5   3  535.85   28.80
   0   5   3  560.54   24.60
   0   5   3  565.44   25.20
   0   5   3  595.54   27.80
   0  -5  -3  546.15   32.30
   0  -5  -3  570.64   29.70
   0  -5  -3  585.94   25.90
   0  -5  -3  545.35   27.50
   0  -5  -3  538.15   27.80
   0   6   3  228.58   14.70
   0   6   3  261.77   19.20
   0   6   3  247.28   17.20
   0   6   3  235.98   17.50
   0   6   3  236.58   18.70
   0   6   3  252.37   14.60
   0  -6  -3  246.68   19.20
   0  -6  -3  278.47   19.20
   0  -6  -3  243.98   17.50
   0  -6  -3  273.27   16.60
   0  -6  -3  232.38   15.40
   0  -6  -3  242.08   18.00
   0   7   3    4.50    5.30
   0   7   3   12.80    8.70
   0   7   3   -3.50    6.50
   0   7   3    0.90    7.60
   0   7   3   -0.60    6.60
   0  -7  -3   -2.60    5.40
   0  -7  -3    0.90    5.30
   0  -7  -3   -2.80    6.90
   0  -7  -3   -5.00    6.40
   0  -7  -3    4.20    6.60
   0  -7  -3    6.30    7.50
   0   8   3  374.76   23.80
   0   8   3  317.57   22.90
   0   8   3  325.17   24.70
   0   8   3  343.87   20.30
   0   8   3  325.77   24.40
   0   8   3  358.56   19.90
   0  -8  -3  333.07   21.00
   0  -8  -3  341.17   24.60
   0  -8  -3  332.47   21.20
   0  -8  -3  346.87   23.50
   0  -8  -3  358.16   23.40
   0  -8  -3  346.17   25.20
   0   9   3    1.80    7.10
   0   9   3   11.00    6.30
   0   9   3    6.90    7.90
   0   9   3    5.40    8.20
   0   9   3   -7.90    7.10
   0   9   3    0.20    5.10
   0  -9  -3   10.70    9.10
   0  -9  -3   18.10    7.00
   0  -9  -3   14.10    8.30
   0  -9  -3    5.70    7.00
   0  -9  -3    9.80    6.10
   0  10   3   42.50    9.00
   0  10   3   26.90   10.20
   0  10   3   40.90    9.00
   0  10   3   39.00   12.80
   0  10   3   33.20   12.10
   0  10   3   27.60   10.80
   0 -10  -3   27.30   10.20
   0 -10  -3   45.20   10.60
   0 -10  -3   41.10   12.50
   0 -10  -3   33.10    9.40
   0  11   3   47.10   12.30
   0  11   3   41.10   13.20
   0  11   3   76.09   12.50
   0  11   3   46.90   10.50
   0  11   3   66.89   14.90
   0  11   3   49.00   13.30
   0 -11  -3   70.29   14.80
   0 -11  -3   61.59   15.60
   0 -11  -3   53.39   12.20
   0 -11  -3   54.49   11.10
   0 -11  -3   31.00   13.30
   0  12   3   34.50   12.80
   0  12   3   31.70   12.70
   0  12   3   29.20   13.80
   0  12   3   41.00   10.40
   0  12   3   31.10    9.40
   0  12   3   40.10   14.00
   0 -12  -3   23.50    9.30
   0 -12  -3   25.90   13.20
   0 -12  -3   15.50    8.90
   0 -12  -3   39.20   12.60
   0 -12  -3   37.40   14.10
   0 -12  -3   31.00   10.70
   0  13   3   12.00   12.80
   0  13   3   43.90   11.00
   0  13   3   26.80   12.90
   0  13   3   42.60   16.20
   0  13   3   48.70   12.60
   0  13   3   29.40   13.00
   0 -13  -3   25.30   13.10
   0 -13  -3   28.10    9.90
   0 -13  -3   18.30   14.40
   0 -13  -3   31.70   10.50
   0 -13  -3   53.89   15.70
   0 -13  -3   13.20   11.00
   0  14   3   -2.30    9.90
   0  14   3   14.50    8.80
   0  14   3   -2.70   11.60
   0  14   3   35.60   13.20
   0  14   3   25.90   15.50
   0  14   3   12.50    8.40
   0 -14  -3    8.60   13.10
   0 -14  -3    9.80    8.90
   0 -14  -3   19.80   14.00
   0 -14  -3    0.00    9.70
   0 -14  -3   13.70   11.20
   0 -14  -3    6.90    8.50
   0  15   3    4.00   10.40
   0  15   3    4.80   11.60
   0  15   3   14.60   13.50
   0  15   3   11.60   10.60
   0  15   3   16.90    8.40
   0  15   3   23.20   14.60
   0 -15  -3   16.80   14.30
   0 -15  -3  -12.50   11.50
   0 -15  -3    4.90   10.10
   0 -15  -3   10.60    9.20
   0 -15  -3   21.20   13.60
   0 -15  -3   10.40    8.40
   0  16   3    6.90   14.10
   0  16   3   28.70   15.50
   0  16   3   21.10   10.70
   0  16   3   28.10   10.40
   0  16   3   51.89   19.30
   0 -16  -3   50.59   19.30
   0 -16  -3   25.30   17.40
   0 -16  -3   12.20   10.20
   0 -16  -3   25.10   15.00
   0 -16  -3   28.90   13.40
   0 -16  -3   24.20   11.70
   0  17   3   18.70   14.50
   0  17   3   19.60   11.30
   0  17   3   16.10    8.80
   0  17   3   51.19   17.50
   0  17   3   26.70   14.80
   0 -17  -3   23.20   11.70
   0 -17  -3   17.10   12.80
   0 -17  -3   13.50   15.40
   0 -17  -3   38.40   16.80
   0 -17  -3   12.50   13.30
   0  18   3   54.79   14.40
   0  18   3   65.49   20.60
   0  18   3   35.40   18.10
   0  18   3    6.70   15.40
   0 -18  -3   66.39   22.20
   0 -18  -3   58.29   17.00
   0 -18  -3   44.30   16.10
   0 -18  -3   35.90   17.70
   0 -18  -3   55.99   18.20
   0 -18   4   58.89   14.50
   0 -18   4   29.80   16.00
   0 -18   4   76.69   23.10
   0 -18   4   43.00   26.40
   0  18  -4   24.10   17.50
   0  18  -4   52.79   19.50
   0  18  -4   35.50   18.10
   0  18  -4   40.30   17.40
   0  18  -4   55.39   15.90
   0 -17   4   87.79   15.10
   0 -17   4   98.49   25.70
   0 -17   4   94.29   21.10
   0 -17   4   91.29   19.50
   0 -17   4   60.49   21.00
   0  17  -4   92.49   21.40
   0  17  -4   86.19   22.10
   0  17  -4   85.69   20.70
   0  17  -4   98.19   21.90
   0  17  -4   87.29   17.00
   0 -16   4   86.09   18.90
   0 -16   4   76.59   15.60
   0 -16   4  104.69   23.10
   0 -16   4   99.09   15.70
   0 -16   4   83.79   22.80
   0 -16   4   51.39   24.20
   0  16  -4   79.99   17.10
   0  16  -4   76.19   19.10
   0  16  -4   60.29   17.20
   0  16  -4   99.69   18.20
   0  16  -4  125.59   24.50
   0  16  -4  109.89   23.00
   0 -15   4  -10.70    8.40
   0 -15   4   16.70   14.20
   0 -15   4   12.00    7.70
   0 -15   4   -8.90   13.60
   0 -15   4  -15.40   11.40
   0 -15   4   -8.80    7.60
   0  15  -4    5.30   13.70
   0  15  -4    6.60   11.60
   0  15  -4  -25.50   14.00
   0  15  -4   10.10   13.20
   0  15  -4   -2.20    7.90
   0  15  -4    5.30   11.60
   0 -14   4  200.08   30.60
   0 -14   4  216.38   29.70
   0 -14   4  178.38   25.40
   0 -14   4  191.48   19.80
   0 -14   4  204.88   18.80
   0 -14   4  171.98   24.50
   0  14  -4  176.28   22.00
   0  14  -4  183.88   23.30
   0  14  -4  216.08   29.60
   0  14  -4  195.78   30.00
   0  14  -4  160.98   39.40
   0  14  -4  150.78   25.50
   0 -13   4   53.69   11.20
   0 -13   4   60.69   15.60
   0 -13   4   51.69   17.20
   0 -13   4   33.70   16.30
   0 -13   4   39.50   15.20
   0 -13   4   34.80   10.90
   0  13  -4   65.09   13.90
   0  13  -4   46.50   16.70
   0  13  -4   46.70   14.50
   0  13  -4   49.20   14.80
   0  13  -4   41.90   12.40
   0 -12   4  257.87   26.90
   0 -12   4  237.58   23.30
   0 -12   4  255.47   20.40
   0 -12   4  216.48   22.70
   0 -12   4  234.28   19.20
   0 -12   4  287.07   27.70
   0  12  -4  241.68   24.50
   0  12  -4  291.07   27.30
   0  12  -4  244.78   24.30
   0  12  -4  259.47   25.00
   0  12  -4  203.08   20.20
   0 -11   4   16.30   11.30
   0 -11   4    9.00   10.00
   0 -11   4   14.30    7.90
   0 -11   4    1.30    8.50
   0 -11   4    5.00    6.60
   0  11  -4    0.50    6.20
   0  11  -4   13.10    9.00
   0  11  -4    2.90    9.90
   0  11  -4   25.30   11.40
   0  11  -4   17.50   10.10
   0  11  -4    4.50    8.10
   0 -10   4  146.69   14.20
   0 -10   4  135.99   20.40
   0 -10   4  183.58   23.80
   0 -10   4  202.68   25.30
   0 -10   4  127.29   13.00
   0 -10   4  169.18   20.20
   0  10  -4  130.59   20.10
   0  10  -4  119.49   18.80
   0  10  -4  110.99   18.00
   0  10  -4  167.18   21.60
   0  10  -4  167.98   15.50
   0  10  -4  158.28   20.30
   0  -9   4   29.80   11.20
   0  -9   4   23.30    9.00
   0  -9   4   22.30    7.20
   0  -9   4   27.70    9.50
   0  -9   4    9.90    9.40
   0  -9   4   17.00    6.50
   0   9  -4   13.40    7.80
   0   9  -4   22.40    9.80
   0   9  -4   21.70    9.60
   0   9  -4   30.40    8.60
   0   9  -4   -0.90    7.20
   0   9  -4   15.10    7.20
   0  -8   4  323.87   19.50
   0  -8   4  320.57   22.50
   0  -8   4  329.37   22.40
   0  -8   4  311.67   18.70
   0  -8   4  298.37   23.90
   0  -8   4  302.47   23.50
   0   8  -4  317.67   20.60
   0   8  -4  325.57   23.10
   0   8  -4  323.77   20.60
   0   8  -4  375.66   23.70
   0   8  -4  333.07   24.00
   0   8  -4  308.67   24.10
   0  -7   4   31.20   10.40
   0  -7   4   20.70    7.90
   0  -7   4   17.40    6.50
   0  -7   4   20.90    8.70
   0  -7   4   20.80    9.30
   0  -7   4   19.90    5.90
   0   7  -4   34.60    8.20
   0   7  -4   12.20    8.40
   0   7  -4   35.20    7.90
   0   7  -4   32.60   10.80
   0   7  -4   28.40    9.10
   0  -6   4  292.37   21.00
   0  -6   4  335.67   22.40
   0  -6   4  325.87   20.80
   0  -6   4  323.47   17.70
   0  -6   4  320.57   16.90
   0  -6   4  310.57   20.10
   0   6  -4  322.27   18.60
   0   6  -4  325.17   20.90
   0   6  -4  334.47   19.20
   0   6  -4  331.57   21.50
   0   6  -4  288.67   21.10
   0   6  -4  344.67   20.60
   0  -5   4   -0.70    4.70
   0  -5   4    4.90    3.50
   0  -5   4    3.10    3.70
   0  -5   4   -2.60    5.90
   0  -5   4    7.70    6.30
   0  -5   4   -0.60    5.20
   0   5  -4    6.00    6.00
   0   5  -4    5.00    4.30
   0   5  -4    8.60    6.70
   0   5  -4    7.90    4.60
   0   5  -4    9.30    6.70
   0   5  -4   10.00    6.00
   0  -4   4  348.07   15.40
   0  -4   4  339.07   14.90
   0  -4   4  289.27   18.90
   0  -4   4  320.37   17.70
   0  -4   4  324.17   18.20
   0   4  -4  321.07   16.20
   0   4  -4  323.17   16.70
   0   4  -4  319.77   17.90
   0   4  -4  339.57   19.10
   0   4  -4  345.27   19.80
   0  -3   4  217.18   13.20
   0  -3   4  207.88    9.30
   0  -3   4  226.98   13.00
   0  -3   4  210.08   12.40
   0   3  -4  208.28   10.70
   0   3  -4  208.78   12.90
   0   3  -4  212.08   13.20
   0   3  -4  229.58   14.00
   0   3  -4  205.48   11.20
   0  -2   4  111.39    8.50
   0  -2   4  110.89   10.00
   0  -2   4  114.09    8.00
   0  -2   4  107.99    7.70
   0  -2   4  117.89   10.40
   0   2  -4  137.69    9.00
   0   2  -4  122.29    6.20
   0   2  -4  108.69    8.40
   0   2  -4  131.49    5.90
   0   2  -4  114.09    8.10
   0   2  -4  111.69    8.00
   0  -1   4  290.97   16.40
   0  -1   4  291.27   13.00
   0  -1   4  277.57   13.00
   0  -1   4  273.57   12.20
   0  -1   4  265.37   12.30
   0  -1   4  281.07   14.00
   0   1  -4  279.77   12.80
   0   1  -4  296.47   14.20
   0   1  -4  299.27   12.70
   0   1  -4  294.27   16.10
   0   1  -4  282.77   12.50
   0   1  -4  292.17   12.70
   0   0   4  453.15   18.50
   0   0   4  469.45   18.80
   0   0   4  478.35   18.70
   0   0  -4  490.45   18.70
   0   0  -4  501.55   21.20
   0   0  -4  510.45   20.70
   0   0  -4  483.55   18.50
   0   0  -4  494.75   18.60
   0   0  -4  480.05   20.50
   0   0  -4  493.65   23.80
   0   0  -4  478.85   18.70
   0   0  -4  474.35   18.70
   0   1   4  280.97   14.00
   0   1   4  275.67   11.70
   0   1   4  318.97   14.20
   0   1   4  271.17   11.80
   0   1   4  268.67   12.60
   0   1   4  273.27   13.50
   0  -1  -4  277.77   12.50
   0  -1  -4  276.27   12.10
   0  -1  -4  285.97   12.70
   0  -1  -4  267.77   12.10
   0  -1  -4  286.07   13.50
   0  -1  -4  295.47   13.80
   0   2   4  113.09    8.50
   0   2   4  113.09    8.20
   0   2   4  107.99    7.40
   0   2   4  117.89    8.30
   0   2   4  128.99    9.90
   0   2   4  108.59    8.60
   0  -2  -4  108.09    8.30
   0  -2  -4  104.99    7.70
   0  -2  -4  118.29    8.20
   0  -2  -4  116.39    5.40
   0  -2  -4  110.59    8.20
   0  -2  -4  123.89    8.00
   0  -2  -4  120.69    5.10
   0   3   4  213.38    8.60
   0   3   4  203.48   13.40
   0   3   4  194.98   12.90
   0   3   4  220.78   12.10
   0  -3  -4  215.18   12.80
   0  -3  -4  220.08   13.20
   0  -3  -4  196.68   13.10
   0  -3  -4  209.28   12.40
   0  -3  -4  200.28   10.10
   0  -3  -4  233.58   11.10
   0   4   4  314.17   16.60
   0   4   4  304.67   14.60
   0   4   4  347.47   14.40
   0   4   4  326.87   18.90
   0   4   4  321.57   19.40
   0  -4  -4  343.57   16.60
   0  -4  -4  333.57   19.00
   0  -4  -4  331.17   18.90
   0  -4  -4  328.97   18.20
   0  -4  -4  328.57   16.90
   0  -4  -4  344.27   18.10
   0   5   4    7.30    6.10
   0   5   4    7.70    6.00
   0   5   4    1.20    5.20
   0   5   4    5.80    3.70
   0   5   4    8.30    3.30
   0   5   4    1.80    1.70
   0  -5  -4   -1.10    5.00
   0  -5  -4    0.60    5.60
   0  -5  -4    6.60    6.10
   0  -5  -4    9.50    4.60
   0  -5  -4    8.90    5.80
   0  -5  -4    3.90    5.50
   0   6   4  338.77   22.40
   0   6   4  323.97   17.40
   0   6   4  331.27   20.30
   0   6   4  325.47   20.70
   0   6   4  305.77   16.60
   0   6   4  314.07   22.30
   0  -6  -4  314.77   21.60
   0  -6  -4  349.96   19.00
   0  -6  -4  364.16   19.70
   0  -6  -4  344.97   20.60
   0  -6  -4  330.87   21.50
   0   7   4   12.90    8.10
   0   7   4   23.10    8.30
   0   7   4   24.40    9.90
   0   7   4   31.60   10.00
   0   7   4   29.00    6.60
   0   7   4   32.80    6.50
   0  -7  -4   15.30    8.40
   0  -7  -4   26.60    7.70
   0  -7  -4   19.50    6.70
   0  -7  -4   23.90    8.80
   0  -7  -4   25.90    9.30
   0  -7  -4   19.90    8.80
   0   8   4  350.86   24.50
   0   8   4  298.87   18.00
   0   8   4  308.37   24.10
   0   8   4  282.37   22.30
   0   8   4  339.17   22.30
   0   8   4  343.47   19.30
   0  -8  -4  329.47   24.10
   0  -8  -4  309.67   21.90
   0  -8  -4  371.66   21.70
   0  -8  -4  290.37   23.70
   0  -8  -4  357.96   23.90
   0  -8  -4  305.27   19.90
   0   9   4   22.20    9.50
   0   9   4   16.00    9.40
   0   9   4   25.50    7.00
   0   9   4   14.20    6.30
   0   9   4   37.00   11.80
   0   9   4   26.90   10.00
   0  -9  -4   22.10    7.70
   0  -9  -4   13.20    7.30
   0  -9  -4   20.90    8.80
   0  -9  -4   12.00    8.70
   0  -9  -4    1.70    6.60
   0  10   4  163.88   20.70
   0  10   4  129.19   13.30
   0  10   4  119.29   17.10
   0  10   4  124.79   12.50
   0  10   4  139.59   20.30
   0 -10  -4  144.49   20.90
   0 -10  -4  155.78   22.10
   0 -10  -4  147.39   15.40
   0 -10  -4  137.79   14.50
   0  11   4   -2.60    8.50
   0  11   4    7.10    6.20
   0  11   4   -3.90   10.20
   0  11   4    9.90    6.80
   0  11   4    7.60   11.30
   0  11   4    0.00    7.00
   0 -11  -4    5.10    7.80
   0 -11  -4   18.70    9.30
   0 -11  -4   -6.30    7.90
   0 -11  -4    1.50    9.40
   0 -11  -4   15.70   11.60
   0  12   4  268.87   19.60
   0  12   4  260.47   24.80
   0  12   4  246.78   25.30
   0  12   4  249.78   19.70
   0  12   4  274.57   25.20
   0  12   4  207.38   27.10
   0 -12  -4  230.38   20.70
   0 -12  -4  210.48   22.50
   0 -12  -4  211.28   22.40
   0 -12  -4  245.88   26.60
   0 -12  -4  264.87   30.40
   0  13   4   30.20   14.50
   0  13   4   60.79   16.90
   0  13   4   39.00   15.30
   0  13   4   21.00    8.50
   0  13   4   44.10   15.10
   0  13   4   41.80   10.60
   0 -13  -4   26.30   11.80
   0 -13  -4   36.20   16.10
   0 -13  -4   26.20   10.10
   0 -13  -4   43.70   11.90
   0 -13  -4   43.10   16.60
   0 -13  -4   66.99   13.40
   0  14   4  191.78   18.10
   0  14   4  222.78   28.70
   0  14   4  174.08   27.70
   0  14   4  170.48   19.60
   0  14   4  209.58   28.30
   0  14   4  151.58   24.50
   0 -14  -4  191.48   28.40
   0 -14  -4  146.69   21.50
   0 -14  -4  190.88   19.90
   0 -14  -4  202.78   29.50
   0 -14  -4  165.68   25.50
   0 -14  -4  170.18   26.60
   0  15   4    6.30    8.30
   0  15   4    7.90    8.40
   0  15   4  -32.80   13.50
   0  15   4   18.30   11.70
   0  15   4   24.30   14.40
   0  15   4   37.20   16.70
   0 -15  -4   32.40   11.30
   0 -15  -4    4.40   12.90
   0 -15  -4   18.50   11.20
   0 -15  -4    3.40   10.50
   0 -15  -4    2.60   13.60
   0  16   4  109.79   22.30
   0  16   4   92.69   21.20
   0  16   4   71.49   19.00
   0  16   4   84.49   15.10
   0  16   4  106.39   23.80
   0  16   4   75.49   24.90
   0 -16  -4   59.99   19.70
   0 -16  -4   96.39   25.60
   0 -16  -4   32.80   16.90
   0 -16  -4   87.59   17.20
   0 -16  -4  101.09   23.40
   0 -16  -4   60.99   15.50
   0  17   4  120.29   25.00
   0  17   4  134.69   25.10
   0  17   4   65.09   12.20
   0  17   4   78.69   20.80
   0  17   4   56.99   12.80
   0 -17  -4   85.09   21.00
   0 -17  -4   80.69   18.30
   0 -17  -4   85.39   21.50
   0 -17  -4   75.09   20.10
   0 -17  -4   90.79   20.20
   0  18   4   49.40   17.00
   0  18   4   58.19   14.10
   0  18   4   49.70   21.30
   0  18   4   50.29   17.20
   0 -18  -4   33.40   13.80
   0 -18  -4   33.90   16.50
   0 -18  -4   67.39   24.20
   0 -18  -4   56.69   19.80
   0 -18  -4   44.10   18.90
   0 -17   5   31.70   13.50
   0 -17   5    7.50   15.20
   0 -17   5   46.50   18.40
   0 -17   5   41.20   11.00
   0 -17   5   31.40   12.30
   0 -17   5   31.20   14.60
   0  17  -5    4.50   12.80
   0  17  -5   22.70   14.80
   0  17  -5   51.49   14.00
   0  17  -5   39.50   17.00
   0  17  -5   42.30   16.20
   0 -16   5   99.59   18.30
   0 -16   5   80.89   19.60
   0 -16   5  113.69   15.70
   0 -16   5   75.19   19.00
   0 -16   5  102.69   23.00
   0 -16   5   62.09   18.80
   0  16  -5   45.90   16.90
   0  16  -5  103.39   20.00
   0  16  -5   78.79   16.30
   0  16  -5  110.09   21.10
   0  16  -5   75.19   30.50
   0  16  -5  103.49   22.60
   0 -15   5    6.60    9.40
   0 -15   5   12.60   13.00
   0 -15   5   16.20    9.10
   0 -15   5    7.50   12.90
   0 -15   5    6.60   15.10
   0 -15   5   13.70    8.70
   0  15  -5   17.20   12.00
   0  15  -5    7.90   13.50
   0  15  -5  -22.10    9.90
   0  15  -5   -2.00    9.90
   0  15  -5   -1.90   10.20
   0  15  -5   -0.70   10.00
   0 -14   5   99.09   19.30
   0 -14   5  167.78   16.80
   0 -14   5  166.48   28.50
   0 -14   5  135.59   22.80
   0 -14   5  139.99   18.30
   0 -14   5  148.19   25.90
   0  14  -5  127.69   22.10
   0  14  -5  128.79   19.40
   0  14  -5  137.99   21.60
   0  14  -5  123.39   19.30
   0  14  -5  169.78   26.20
   0 -13   5  -19.40   10.50
   0 -13   5    9.60    8.80
   0 -13   5   20.60   12.90
   0 -13   5   -0.50    9.20
   0 -13   5    6.90    7.10
   0 -13   5   -8.20    7.60
   0  13  -5  -17.90    8.40
   0  13  -5   -0.20    8.30
   0  13  -5    5.60    9.50
   0  13  -5   19.00   11.20
   0  13  -5    6.90    9.40
   0  13  -5   -0.20    8.50
   0 -12   5   16.50    7.90
   0 -12   5   17.10    8.30
   0 -12   5   32.90   13.30
   0 -12   5    1.00    9.10
   0 -12   5    3.30    8.60
   0 -12   5    8.60   11.50
   0  12  -5   20.90    8.90
   0  12  -5    1.80   10.80
   0  12  -5   21.80   12.70
   0  12  -5    7.60    9.30
   0  12  -5   -0.40    9.90
   0  12  -5   14.00    9.70
   0 -11   5    9.50    9.30
   0 -11   5    8.20   11.50
   0 -11   5   25.40   10.60
   0 -11   5    7.00    7.20
   0 -11   5   15.00    7.10
   0 -11   5   26.40   12.80
   0  11  -5   19.40    9.60
   0  11  -5    1.10    8.50
   0  11  -5    6.20    7.40
   0  11  -5    2.00    8.50
   0  11  -5   10.80    7.70
   0  11  -5   -9.40    7.50
   0 -10   5   37.10   12.80
   0 -10   5   25.00   10.30
   0 -10   5   28.50    8.50
   0 -10   5   28.10    9.60
   0 -10   5   25.60    7.70
   0 -10   5    9.90    9.80
   0  10  -5   36.60   13.40
   0  10  -5   35.20   11.30
   0  10  -5   24.40   10.80
   0  10  -5   25.30   10.90
   0  10  -5   13.80    8.10
   0  10  -5   26.70   10.60
   0  -9   5  226.28   17.10
   0  -9   5  246.28   23.60
   0  -9   5  250.67   21.20
   0  -9   5  309.97   23.90
   0  -9   5  296.77   22.10
   0  -9   5  273.87   17.10
   0   9  -5  280.97   19.60
   0   9  -5  278.37   22.60
   0   9  -5  288.77   23.50
   0   9  -5  266.37   21.70
   0   9  -5  238.08   18.90
   0   9  -5  262.77   21.40
   0  -8   5  196.08   19.10
   0  -8   5  174.08   16.30
   0  -8   5  166.18   19.20
   0  -8   5  179.78   12.80
   0  -8   5  190.48   21.10
   0   8  -5  166.38   14.90
   0   8  -5  162.88   16.30
   0   8  -5  185.18   21.90
   0   8  -5  172.68   17.00
   0   8  -5  168.18   14.70
   0   8  -5  173.88   16.60
   0  -7   5 1260.17   55.89
   0  -7   5 1294.77   52.19
   0  -7   5 1183.48   57.49
   0  -7   5 1214.38   55.99
   0  -7   5 1294.17   51.19
   0  -7   5 1211.48   58.09
   0   7  -5 1233.58   56.79
   0   7  -5 1304.07   54.69
   0   7  -5 1312.67   56.69
   0   7  -5 1333.87   54.19
   0   7  -5 1182.28   56.69
   0   7  -5 1258.77   58.39
   0  -6   5 1091.09   50.39
   0  -6   5 1123.29   45.00
   0  -6   5 1067.09   48.50
   0  -6   5 1093.79   44.10
   0  -6   5 1097.19   50.99
   0  -6   5 1101.99   49.10
   0   6  -5 1091.49   48.80
   0   6  -5 1116.79   47.30
   0   6  -5 1185.08   47.10
   0   6  -5 1093.39   50.59
   0   6  -5 1076.49   49.90
   0   6  -5 1014.10   48.80
   0  -5   5  189.38   10.60
   0  -5   5  195.58   11.10
   0  -5   5  183.58   14.50
   0  -5   5  201.88   16.20
   0  -5   5  189.98   13.90
   0   5  -5  216.98   14.80
   0   5  -5  225.28   16.00
   0   5  -5  206.98   12.80
   0   5  -5  197.58   14.70
   0   5  -5  174.48   12.80
   0   5  -5  213.58   16.20
   0  -4   5   75.19    9.10
   0  -4   5   69.09    9.30
   0  -4   5   68.49    8.20
   0  -4   5   57.09    5.00
   0   4  -5   69.79    7.90
   0   4  -5   75.59    9.90
   0   4  -5   60.99    8.80
   0   4  -5   72.69    6.70
   0   4  -5   79.59    9.90
   0  -3   5   63.19    8.20
   0  -3   5   61.19    7.40
   0  -3   5   49.40    6.30
   0  -3   5   62.89    8.30
   0   3  -5   53.39    7.40
   0   3  -5   49.80    5.30
   0   3  -5   55.19    7.90
   0   3  -5   67.39    8.00
   0   3  -5   53.29    4.90
   0  -2   5  282.17   17.30
   0  -2   5  284.87   15.20
   0  -2   5  265.97   14.20
   0  -2   5  278.97   13.60
   0  -2   5  271.27   13.40
   0  -2   5  281.97   14.70
   0   2  -5  307.57   17.20
   0   2  -5  275.47   14.30
   0   2  -5  290.97   10.90
   0   2  -5  284.07   13.90
   0   2  -5  278.67   15.30
   0   2  -5  294.67   14.20
   0   2  -5  280.87   11.00
   0   2  -5  276.67   14.10
   0  -1   5  709.33   33.00
   0  -1   5  666.83   28.20
   0  -1   5  707.23   27.60
   0  -1   5  707.43   27.60
   0  -1   5  698.93   28.20
   0  -1   5  715.83   31.60
   0   1  -5  698.03   28.10
   0   1  -5  717.83   28.10
   0   1  -5  780.92   33.10
   0   1  -5  718.73   28.00
   0   1  -5  716.03   27.90
   0   1  -5  693.93   27.80
   0   1  -5  738.53   30.00
   0   0   5   -0.10    1.80
   0   0   5   -0.30    1.90
   0   0   5    0.30    0.70
   0   0   5    3.00    1.90
   0   0   5   -1.10    1.60
   0   0  -5   -1.50    1.60
   0   0  -5   -0.80    2.90
   0   0  -5    0.40    1.70
   0   0  -5   -1.40    1.50
   0   0  -5   -0.50    3.20
   0   0  -5    5.00    3.40
   0   0  -5    1.60    4.80
   0   0  -5   -1.40    1.60
   0   0  -5    0.40    1.70
   0   1   5  693.63   27.80
   0   1   5  714.03   27.80
   0   1   5  733.53   28.70
   0   1   5  723.63   30.50
   0   1   5  715.83   30.30
   0   1   5  702.43   28.70
   0   1   5  736.63   28.20
   0  -1  -5  729.93   28.30
   0  -1  -5  716.73   28.60
   0  -1  -5  757.02   28.20
   0  -1  -5  692.63   28.60
   0  -1  -5  772.32   30.70
   0  -1  -5  775.22   30.10
   0   2   5  281.37   14.70
   0   2   5  287.47   14.40
   0   2   5  283.77   14.20
   0   2   5  298.07   14.60
   0   2   5  283.37   13.10
   0   2   5  270.87   13.10
   0  -2  -5  284.37   13.80
   0  -2  -5  259.57   13.40
   0  -2  -5  297.47   14.30
   0  -2  -5  280.37   14.20
   0  -2  -5  258.87   13.80
   0   3   5   58.09    6.80
   0   3   5   61.49    7.20
   0   3   5   55.09    7.30
   0   3   5   62.29    8.20
   0   3   5   60.29    6.50
   0  -3  -5   56.19    4.50
   0  -3  -5   75.09    8.00
   0  -3  -5   60.59    6.60
   0  -3  -5   58.19    7.20
   0  -3  -5   65.19    8.10
   0  -3  -5   51.39    5.10
   0  -3  -5   60.09    7.20
   0   4   5   67.39    9.70
   0   4   5   56.09    3.70
   0   4   5   64.29    7.80
   0   4   5   72.19   10.10
   0  -4  -5   71.69    7.00
   0  -4  -5   72.39    8.90
   0  -4  -5   71.49    6.30
   0  -4  -5   78.29   10.20
   0  -4  -5   67.59    9.20
   0  -4  -5   65.89    9.10
   0   5   5  213.78   10.90
   0   5   5  203.38   14.50
   0   5   5  198.08   10.10
   0   5   5  207.38   15.90
   0   5   5  226.68   16.70
   0   5   5  214.38   13.60
   0  -5  -5  214.58   12.70
   0  -5  -5  233.18   16.60
   0  -5  -5  221.68   15.70
   0  -5  -5  182.78   15.10
   0  -5  -5  209.18   13.60
   0  -5  -5  187.48   14.20
   0   6   5 1097.09   44.70
   0   6   5 1047.10   50.19
   0   6   5 1115.09   47.30
   0   6   5 1082.09   43.90
   0   6   5 1183.78   49.70
   0   6   5 1107.49   51.09
   0  -6  -5 1152.28   47.80
   0  -6  -5 1082.89   49.00
   0  -6  -5 1147.49   46.90
   0  -6  -5 1074.29   50.89
   0  -6  -5 1112.29   49.90
   0  -6  -5 1182.38   51.29
   0   7   5 1222.68   50.49
   0   7   5 1298.17   53.89
   0   7   5 1289.57   56.49
   0   7   5 1293.67   58.59
   0   7   5 1321.17   56.19
   0   7   5 1207.38   57.49
   0   7   5 1239.88   51.49
   0  -7  -5 1297.27   53.89
   0  -7  -5 1299.97   57.09
   0  -7  -5 1303.07   58.09
   0  -7  -5 1267.47   56.29
   0  -7  -5 1197.18   57.69
   0  -7  -5 1269.07   54.49
   0   8   5  137.89   18.30
   0   8   5  165.18   15.70
   0   8   5  183.18   17.30
   0   8   5  182.08   12.80
   0   8   5  155.88   16.20
   0   8   5  157.18   11.70
   0  -8  -5  166.98   16.80
   0  -8  -5  152.38   13.60
   0  -8  -5  176.38   15.90
   0  -8  -5  174.88   17.50
   0  -8  -5  172.08   17.30
   0  -8  -5  170.98   14.60
   0   9   5  248.38   21.70
   0   9   5  292.87   17.70
   0   9   5  271.97   21.90
   0   9   5  263.97   16.30
   0   9   5  246.68   22.20
   0   9   5  280.17   21.10
   0  -9  -5  263.57   19.70
   0  -9  -5  263.17   22.80
   0  -9  -5  240.08   19.90
   0  -9  -5  264.87   19.00
   0  -9  -5  270.67   22.40
   0  -9  -5  272.27   21.10
   0  10   5   34.60   12.30
   0  10   5   32.50    8.10
   0  10   5   15.10    6.20
   0  10   5   33.10   11.30
   0 -10  -5   20.10   10.80
   0 -10  -5   32.30    9.50
   0 -10  -5   16.90   10.10
   0 -10  -5   37.90   10.20
   0 -10  -5   17.40    8.60
   0  11   5    5.40    8.90
   0  11   5    7.60    9.80
   0  11   5    6.80    5.70
   0  11   5   21.30   11.20
   0  11   5   -5.20    5.30
   0  11   5    3.40    9.60
   0 -11  -5    1.50    7.80
   0 -11  -5    6.50   10.80
   0 -11  -5   12.70    7.60
   0 -11  -5   24.60   12.30
   0  12   5    8.90    9.70
   0  12   5    5.70    7.60
   0  12   5    4.20   11.10
   0  12   5    7.10    6.60
   0  12   5   27.60   12.80
   0  12   5    2.00   10.80
   0 -12  -5   10.70    8.90
   0 -12  -5   17.90    8.80
   0 -12  -5   20.90   12.00
   0 -12  -5    9.00    9.20
   0 -12  -5   16.50   12.30
   0  13   5    1.80   10.80
   0  13   5   -1.20    6.80
   0  13   5   31.00    9.20
   0  13   5    8.80    9.80
   0  13   5   -8.90    9.40
   0  13   5   -6.20    9.50
   0 -13  -5    5.90    8.70
   0 -13  -5    8.80    8.10
   0 -13  -5    4.40   12.70
   0 -13  -5   22.80   12.40
   0 -13  -5    4.10    7.60
   0  14   5  131.69   21.90
   0  14   5  112.29   21.10
   0  14   5  162.68   16.20
   0  14   5  144.59   24.30
   0  14   5  166.18   24.40
   0  14   5  154.08   18.60
   0 -14  -5  101.69   19.60
   0 -14  -5  163.68   27.20
   0 -14  -5  107.79   18.30
   0 -14  -5  154.78   19.60
   0 -14  -5  157.38   25.00
   0 -14  -5  155.88   25.20
   0  15   5   10.00    7.10
   0  15   5    0.70   12.00
   0  15   5    8.50    8.20
   0  15   5   19.90   11.20
   0  15   5   38.30   15.90
   0  15   5   22.60   15.10
   0 -15  -5  -14.80   10.50
   0 -15  -5    6.60   11.80
   0 -15  -5   11.00   13.80
   0 -15  -5    4.60    7.90
   0 -15  -5    0.00   10.90
   0  16   5  114.19   25.70
   0  16   5   88.39   14.80
   0  16   5  136.29   24.80
   0  16   5  102.09   20.00
   0 -16  -5  120.99   18.80
   0 -16  -5   88.79   22.30
   0 -16  -5   41.50   16.50
   0 -16  -5  102.59   21.60
   0 -16  -5   46.80   18.10
   0 -16  -5   75.49   17.10
   0  17   5   44.80   11.40
   0  17   5   21.20   14.20
   0  17   5   64.99   18.60
   0  17   5   20.00   16.10
   0 -17  -5   44.30   18.10
   0 -17  -5   25.70   14.80
   0 -17  -5   32.70   17.00
   0 -17  -5   48.40   17.20
   0 -17   6   74.69   19.60
   0 -17   6   68.39   13.30
   0 -17   6   94.79   24.00
   0 -17   6   37.90   12.20
   0 -17   6   53.39   20.20
   0  17  -6   43.00   18.60
   0  17  -6   80.59   17.40
   0  17  -6   40.20   22.10
   0  17  -6   64.09   16.90
   0  17  -6   62.69   19.50
   0 -16   6   -5.20   13.00
   0 -16   6   32.70   12.90
   0 -16   6   -4.70    9.90
   0 -16   6   11.50   10.60
   0 -16   6   14.40    9.60
   0 -16   6   12.80   14.70
   0  16  -6   -2.60   11.60
   0  16  -6    9.90   10.60
   0  16  -6   12.60   12.10
   0  16  -6   28.10   13.50
   0  16  -6  -18.20   11.80
   0  16  -6    5.60   14.30
   0 -15   6    7.00   10.00
   0 -15   6   14.40    7.90
   0 -15   6   13.70   13.10
   0 -15   6    0.50   10.80
   0 -15   6   33.50   10.70
   0  15  -6   16.70   11.90
   0  15  -6    5.90   10.50
   0  15  -6   17.80   13.50
   0  15  -6   17.00   10.10
   0  15  -6  -16.10    8.30
   0  15  -6    4.70   10.70
   0 -14   6   -3.20    6.20
   0 -14   6   10.60   11.20
   0 -14   6    7.10    8.60
   0 -14   6    6.60    8.30
   0 -14   6   -8.60   13.50
   0 -14   6    4.60   11.10
   0  14  -6   10.80   11.10
   0  14  -6   -7.90    7.60
   0  14  -6    7.10   13.10
   0  14  -6    0.40   12.30
   0  14  -6    9.40   12.10
   0  14  -6   10.00    9.30
   0 -13   6    6.20   11.50
   0 -13   6   15.70   13.30
   0 -13   6   14.30    8.10
   0 -13   6    2.40    9.50
   0 -13   6   13.00   10.20
   0 -13   6   16.10    9.30
   0  13  -6   13.30   12.40
   0  13  -6   23.40   12.00
   0  13  -6   13.30   14.30
   0  13  -6   13.80   10.50
   0  13  -6    5.70    9.60
   0  13  -6   -4.30   10.10
   0 -12   6  554.84   40.60
   0 -12   6  534.25   35.80
   0 -12   6  591.44   30.50
   0 -12   6  576.94   45.80
   0 -12   6  624.34   38.20
   0 -12   6  572.94   31.50
   0  12  -6  525.35   37.20
   0  12  -6  550.64   36.80
   0  12  -6  522.15   33.30
   0  12  -6  518.65   42.70
   0  12  -6  561.04   34.40
   0  12  -6  530.55   38.40
   0 -11   6  128.99   12.70
   0 -11   6  126.09   20.80
   0 -11   6  130.29   14.80
   0 -11   6  115.89   18.70
   0 -11   6  121.79   18.20
   0 -11   6  114.29   20.20
   0  11  -6   96.19   14.70
   0  11  -6  113.89   19.00
   0  11  -6  106.79   17.80
   0  11  -6  112.69   19.20
   0  11  -6  100.59   15.40
   0  11  -6   76.99   16.70
   0 -10   6   -2.70    5.20
   0 -10   6   -9.40    4.90
   0 -10   6    0.00    9.20
   0 -10   6   -3.60    5.00
   0 -10   6    0.20    6.60
   0  10  -6    7.90    9.60
   0  10  -6    6.90    7.30
   0  10  -6    1.50    6.20
   0  10  -6   17.50    9.30
   0  10  -6    2.20    8.00
   0  10  -6   -1.40    8.00
   0  -9   6   18.80   13.50
   0  -9   6    2.00    5.40
   0  -9   6    6.70    4.50
   0  -9   6    8.30    9.00
   0  -9   6    1.10    8.80
   0  -9   6   -6.60    5.30
   0   9  -6    8.20    8.00
   0   9  -6    6.60    7.40
   0   9  -6   -4.10    5.10
   0   9  -6    5.30    7.20
   0   9  -6    9.20    7.90
   0   9  -6    0.80    5.40
   0  -8   6    8.00    8.50
   0  -8   6   -0.80    4.10
   0  -8   6    3.00    4.00
   0  -8   6   -3.10    5.70
   0  -8   6   -3.80    6.70
   0  -8   6    1.70    6.30
   0   8  -6   -3.40    5.70
   0   8  -6    3.50    5.70
   0   8  -6   -1.20    6.00
   0   8  -6   -0.40    5.70
   0   8  -6   -1.20    5.90
   0   8  -6   14.40    6.80
   0  -7   6   89.59   12.30
   0  -7   6   78.49    7.60
   0  -7   6   80.19   13.40
   0  -7   6   94.69   12.70
   0  -7   6   90.59    9.40
   0  -7   6   59.99   12.70
   0   7  -6   79.89   13.50
   0   7  -6   86.69   11.40
   0   7  -6   91.19   13.30
   0   7  -6   86.49   12.90
   0   7  -6  103.59   12.20
   0   7  -6   83.19   13.20
   0  -6   6   74.59    6.80
   0  -6   6   95.99   12.60
   0  -6   6   95.09   12.10
   0  -6   6   79.79    7.40
   0  -6   6   94.59   14.00
   0   6  -6   86.49   12.70
   0   6  -6   98.29   12.80
   0   6  -6   77.09   12.10
   0   6  -6   86.69   12.00
   0   6  -6  108.59   11.90
   0   6  -6  104.69   11.10
   0  -5   6  287.57   12.90
   0  -5   6  282.97   18.50
   0  -5   6  273.27   17.70
   0  -5   6  305.57   18.10
   0   5  -6  297.67   18.90
   0   5  -6  310.27   19.30
   0   5  -6  285.47   16.00
   0   5  -6  310.57   18.50
   0   5  -6  307.97   17.00
   0   5  -6  320.27   20.00
   0  -4   6    7.00    5.40
   0  -4   6    3.90    5.10
   0  -4   6    5.80    5.70
   0  -4   6   -4.20    3.90
   0  -4   6    1.00    4.40
   0  -4   6    1.90    4.20
   0   4  -6   -0.90    3.70
   0   4  -6   -3.60    2.70
   0   4  -6    1.00    5.10
   0   4  -6    2.00    4.60
   0   4  -6    5.00    4.50
   0  -3   6   89.29    7.90
   0  -3   6   89.09    8.10
   0  -3   6   88.89    9.00
   0  -3   6  107.79    9.60
   0  -3   6   94.19   11.80
   0   3  -6   94.69    9.10
   0   3  -6  103.99    8.70
   0   3  -6   94.49    6.50
   0   3  -6   87.49    8.70
   0   3  -6   91.89    8.30
   0   3  -6   91.49    5.90
   0  -2   6  141.59   13.10
   0  -2   6  114.29    9.30
   0  -2   6  139.99    9.50
   0  -2   6  132.99   10.20
   0  -2   6  144.49    8.50
   0  -2   6  138.39    8.50
   0   2  -6  149.49    9.10
   0   2  -6  157.48   12.80
   0   2  -6  139.39    9.20
   0   2  -6  136.59   10.30
   0   2  -6  140.89    8.90
   0   2  -6  149.09    9.20
   0  -1   6   34.60    3.90
   0  -1   6   31.80    4.20
   0  -1   6   34.00    4.60
   0  -1   6   39.10    9.50
   0  -1   6   30.50    3.70
   0  -1   6   32.60    5.50
   0   1  -6   36.60    4.20
   0   1  -6   29.40    3.70
   0   1  -6   34.80    3.90
   0   1  -6   37.00    4.40
   0   1  -6   35.20    7.60
   0   1  -6   35.30    4.10
   0   1  -6   37.00    5.90
   0   0   6  206.08    9.30
   0   0   6  205.78    9.40
   0   0   6  190.58    9.10
   0   0   6  198.38    9.40
   0   0  -6  210.38    9.00
   0   0  -6  198.88    9.10
   0   0  -6  196.38    9.10
   0   0  -6  203.48   12.20
   0   0  -6  221.48   11.90
   0   0  -6  198.88    9.20
   0   0  -6  207.98   15.20
   0   0  -6  210.48   11.90
   0   0  -6  201.58    9.30
   0   1   6   31.40    4.00
   0   1   6   35.20    3.60
   0   1   6   31.70    3.30
   0   1   6   24.40    4.80
   0   1   6   34.10    3.70
   0   1   6   29.00    4.20
   0   1   6   32.10    5.90
   0  -1  -6   38.70    5.90
   0  -1  -6   32.70    4.10
   0  -1  -6   33.90    3.80
   0  -1  -6   35.10    3.80
   0  -1  -6   29.20    3.70
   0  -1  -6   24.50    4.60
   0   2   6  151.78    8.20
   0   2   6  136.39    9.40
   0   2   6  142.09   10.10
   0   2   6  123.39    9.60
   0   2   6  135.49    8.00
   0   2   6  133.09    9.20
   0  -2  -6  128.29    8.90
   0  -2  -6  163.28    9.90
   0  -2  -6  150.48    9.40
   0  -2  -6  143.39    8.70
   0  -2  -6  152.28   10.00
   0  -2  -6  136.49    8.80
   0   3   6   96.59    9.30
   0   3   6   95.39    7.70
   0   3   6   88.59    7.80
   0   3   6  102.89    9.10
   0   3   6  101.99    8.90
   0  -3  -6   91.29    5.30
   0  -3  -6  110.49    8.60
   0  -3  -6   98.99    8.60
   0  -3  -6   92.69    6.00
   0  -3  -6  101.39    8.50
   0  -3  -6   97.09   11.40
   0  -3  -6   94.69    8.70
   0   4   6    2.80    4.90
   0   4   6    0.50    3.60
   0   4   6   -3.10    4.40
   0   4   6    2.40    4.20
   0  -4  -6    2.30    4.80
   0  -4  -6   -0.30    4.80
   0  -4  -6    0.60    3.30
   0  -4  -6   -2.70    3.90
   0  -4  -6    2.80    2.90
   0  -4  -6    1.10    4.20
   0   5   6  316.37   20.00
   0   5   6  298.07   17.30
   0   5   6  273.37   18.50
   0   5   6  287.77   11.60
   0  -5  -6  302.77   15.70
   0  -5  -6  300.37   19.00
   0  -5  -6  297.87   16.50
   0  -5  -6  316.07   19.00
   0  -5  -6  298.77   19.50
   0  -5  -6  296.27   18.00
   0   6   6   68.19   10.40
   0   6   6   76.49    9.80
   0   6   6   91.19   12.70
   0   6   6   82.79    6.30
   0   6   6   76.09    5.80
   0   6   6   87.59   13.30
   0   6   6   86.99   11.20
   0  -6  -6   89.79    9.10
   0  -6  -6  101.99   12.60
   0  -6  -6   83.39   12.70
   0  -6  -6   94.69   13.30
   0  -6  -6   96.69   10.10
   0  -6  -6  105.39   13.30
   0   7   6   84.29   12.60
   0   7   6   79.19   10.50
   0   7   6   71.19   12.50
   0   7   6   83.59   12.80
   0   7   6   81.99    7.40
   0   7   6   69.59    6.70
   0  -7  -6  114.79   12.50
   0  -7  -6   92.29   12.50
   0  -7  -6   88.09   10.70
   0  -7  -6   99.59   13.90
   0  -7  -6  108.29   14.50
   0  -7  -6   73.29   12.80
   0   8   6   -7.80    5.90
   0   8   6   -4.90    4.50
   0   8   6   -0.30    5.30
   0   8   6   -0.50    6.50
   0   8   6    0.50    6.30
   0   8   6    3.70    3.90
   0   8   6   -2.50    3.20
   0  -8  -6    3.10    5.30
   0  -8  -6    1.40    6.30
   0  -8  -6    4.40    7.40
   0  -8  -6    3.40    7.70
   0  -8  -6   -2.10    6.10
   0  -8  -6   -0.90    5.30
   0   9   6   10.50    4.50
   0   9   6    0.40    7.50
   0   9   6    6.00    4.80
   0   9   6    5.30    5.70
   0   9   6    6.90    6.70
   0   9   6    4.50    9.60
   0   9   6   -9.60    6.40
   0  -9  -6  -11.90    6.80
   0  -9  -6   -5.20    7.80
   0  -9  -6    3.30    7.80
   0  -9  -6   -3.50    5.60
   0  -9  -6   10.40    7.60
   0  -9  -6   11.10    6.40
   0  10   6    5.00    8.90
   0  10   6   -2.80    7.30
   0  10   6   -2.40    8.30
   0  10   6   -1.70    5.50
   0  10   6    7.00    5.10
   0  10   6    6.40    5.00
   0  10   6    9.30    8.90
   0 -10  -6   -1.60    7.60
   0 -10  -6    2.60    7.10
   0 -10  -6    6.80    7.30
   0 -10  -6    6.90    8.00
   0 -10  -6   -5.70    7.30
   0  11   6   93.69   16.20
   0  11   6  106.29   18.70
   0  11   6  166.38   22.70
   0  11   6   90.99   14.30
   0  11   6  120.39   17.60
   0  11   6  119.89   12.10
   0  11   6  122.99   19.60
   0 -11  -6  107.39   15.60
   0 -11  -6  131.19   21.10
   0 -11  -6  111.89   16.30
   0 -11  -6  126.69   19.70
   0  12   6  559.04   38.20
   0  12   6  620.14   34.30
   0  12   6  562.84   30.20
   0  12   6  584.54   29.50
   0  12   6  585.14   36.60
   0  12   6  651.73   38.30
   0  12   6  558.94   38.90
   0 -12  -6  533.35   36.60
   0 -12  -6  501.95   38.00
   0 -12  -6  486.65   37.20
   0 -12  -6  520.65   33.60
   0 -12  -6  505.05   33.00
   0  13   6   21.20   13.70
   0  13   6   -7.20    7.90
   0  13   6   36.40   15.00
   0  13   6    7.20    6.70
   0  13   6   11.00   11.90
   0  13   6   16.30    8.00
   0  13   6    0.30    8.20
   0 -13  -6   12.50    8.80
   0 -13  -6    5.10   11.20
   0 -13  -6   13.40    9.90
   0 -13  -6   -0.30   10.60
   0 -13  -6   14.90   12.60
   0 -13  -6    8.70    8.70
   0  14   6   21.00   13.70
   0  14   6  -10.90    9.30
   0  14   6   -5.40    7.00
   0  14   6    0.80   10.40
   0  14   6    1.40    6.70
   0  14   6   -5.90   10.20
   0  14   6    3.40    7.60
   0 -14  -6   20.70   13.70
   0 -14  -6  -10.70    8.50
   0 -14  -6   -3.30    7.60
   0 -14  -6  -12.40   11.30
   0 -14  -6   15.70    9.00
   0 -14  -6   -9.00    8.10
   0  15   6    4.40   10.10
   0  15   6    3.10   12.00
   0  15   6   27.90   14.00
   0  15   6   34.20   11.80
   0  15   6    8.40    8.30
   0  15   6   15.20    8.20
   0  15   6   -2.70   11.40
   0 -15  -6   17.10   11.60
   0 -15  -6    6.30   13.80
   0 -15  -6    7.00   11.50
   0 -15  -6    9.00    9.50
   0  16   6    6.50   12.50
   0  16   6   43.90   17.80
   0  16   6   21.90   11.40
   0  16   6    6.80    8.10
   0  16   6   33.00   14.00
   0  16   6   22.80   13.80
   0  16   6   17.40    8.60
   0 -16  -6    9.80   12.20
   0 -16  -6    9.60   13.10
   0 -16  -6   12.50   13.50
   0 -16  -6   16.60    9.90
   0 -16  -6   17.40   10.70
   0 -16  -6   11.60   13.60
   0  17   6   62.49   18.30
   0  17   6   72.79   18.10
   0  17   6   25.50   15.80
   0  17   6   42.40   11.00
   0  17   6   33.10   11.10
   0 -17  -6   41.90   14.10
   0 -17  -6   40.20   18.30
   0 -17  -6   45.80   19.40
   0 -17  -6   22.40   16.30
   0 -17   7   25.90   10.40
   0 -17   7    8.00    8.70
   0 -17   7   13.70   15.10
   0 -17   7   19.50   16.60
   0 -17   7   -6.00   14.60
   0  17  -7    7.00   13.90
   0  17  -7    9.60   12.10
   0  17  -7   37.00   14.50
   0  17  -7    7.40   32.20
   0 -16   7   -5.50   11.10
   0 -16   7   -2.70    7.90
   0 -16   7    2.30   14.20
   0 -16   7   27.10   14.10
   0 -16   7    7.00    8.60
   0 -16   7   10.80   10.60
   0  16  -7   -8.60   11.50
   0  16  -7   23.30   14.90
   0  16  -7   -6.80    7.20
   0  16  -7   15.90   13.80
   0  16  -7   11.50   11.90
   0  16  -7    0.70    9.40
   0 -15   7  111.69   21.40
   0 -15   7  116.49   22.00
   0 -15   7  129.19   16.90
   0 -15   7  159.38   16.40
   0 -15   7  191.38   29.40
   0 -15   7  139.39   24.90
   0  15  -7  138.29   21.40
   0  15  -7  113.89   21.40
   0  15  -7  134.99   23.90
   0  15  -7  178.08   26.90
   0  15  -7  136.49   26.30
   0  15  -7  164.38   21.70
   0 -14   7   48.00   15.00
   0 -14   7   60.99   17.80
   0 -14   7   31.60    8.60
   0 -14   7   64.99   12.70
   0 -14   7   41.80   16.10
   0 -14   7   27.50   14.50
   0  14  -7   37.70   16.10
   0  14  -7   31.10   15.10
   0  14  -7   50.69   15.60
   0  14  -7   46.50   13.30
   0  14  -7   34.70   11.90
   0  14  -7   40.60   15.20
   0 -13   7   14.10   11.50
   0 -13   7   -9.30    7.50
   0 -13   7   22.80   12.60
   0 -13   7  -13.10    8.10
   0 -13   7   -5.80    6.40
   0 -13   7    9.00    6.70
   0  13  -7   -0.60    9.30
   0  13  -7   12.30   12.50
   0  13  -7   -6.00    8.10
   0  13  -7   10.40    9.50
   0  13  -7  -16.60    9.50
   0  13  -7    6.90   11.30
   0 -12   7  209.78   22.30
   0 -12   7  270.77   31.50
   0 -12   7  192.28   16.70
   0 -12   7  200.18   21.00
   0 -12   7  247.98   30.10
   0 -12   7  204.88   16.20
   0  12  -7  211.28   27.00
   0  12  -7  199.38   25.80
   0  12  -7  176.78   21.90
   0  12  -7  173.88   25.10
   0  12  -7  221.18   37.50
   0  12  -7  193.78   20.00
   0 -11   7  243.88   22.90
   0 -11   7  270.47   23.20
   0 -11   7  265.17   25.90
   0 -11   7  305.37   27.30
   0 -11   7  266.17   18.30
   0  11  -7  258.87   26.40
   0  11  -7  260.37   24.10
   0  11  -7  250.47   23.90
   0  11  -7  241.18   23.60
   0  11  -7  252.07   25.00
   0  11  -7  280.67   22.30
   0 -10   7  745.33   34.90
   0 -10   7  655.23   40.80
   0 -10   7  709.33   41.30
   0 -10   7  662.03   37.70
   0 -10   7  694.53   38.80
   0  10  -7  637.44   35.80
   0  10  -7  621.54   40.00
   0  10  -7  633.24   36.90
   0  10  -7  627.34   38.20
   0  10  -7  636.24   38.90
   0  10  -7  659.83   38.40
   0  -9   7  404.56   26.40
   0  -9   7  384.06   26.40
   0  -9   7  440.76   30.40
   0  -9   7  407.26   20.70
   0  -9   7  440.16   21.90
   0  -9   7  442.06   29.50
   0   9  -7  418.76   29.50
   0   9  -7  383.26   28.10
   0   9  -7  371.26   24.40
   0   9  -7  391.96   27.40
   0   9  -7  375.06   24.90
   0   9  -7  393.36   27.00
   0  -8   7   77.09   12.90
   0  -8   7   85.59    8.60
   0  -8   7  103.49   14.20
   0  -8   7   90.19   15.60
   0  -8   7   87.69    8.10
   0  -8   7  104.69   15.90
   0   8  -7   87.39   14.90
   0   8  -7   92.79   13.90
   0   8  -7   91.69   14.20
   0   8  -7   97.89   15.60
   0   8  -7   95.19   13.10
   0   8  -7   91.69   12.40
   0  -7   7  398.46   24.40
   0  -7   7  411.16   25.30
   0  -7   7  431.46   19.40
   0  -7   7  415.36   26.70
   0  -7   7  388.36   18.40
   0  -7   7  414.66   24.40
   0   7  -7  428.36   22.90
   0   7  -7  387.66   25.80
   0   7  -7  430.26   25.70
   0   7  -7  399.26   23.10
   0   7  -7  397.76   25.50
   0   7  -7  403.26   24.80
   0  -6   7  346.87   22.50
   0  -6   7  347.27   21.60
   0  -6   7  309.57   13.90
   0  -6   7  299.57   19.50
   0  -6   7  297.87   19.80
   0   6  -7  336.47   21.40
   0   6  -7  314.47   20.40
   0   6  -7  313.17   21.10
   0   6  -7  357.86   21.70
   0   6  -7  326.27   19.00
   0   6  -7  344.17   18.60
   0  -5   7  251.27   18.90
   0  -5   7  239.48   16.10
   0  -5   7  271.77   18.80
   0  -5   7  226.98   16.90
   0  -5   7  241.08   15.80
   0   5  -7  258.17   16.80
   0   5  -7  231.78   17.10
   0   5  -7  250.37   14.20
   0   5  -7  235.48   14.80
   0   5  -7  260.57   17.30
   0  -4   7  641.84   30.70
   0  -4   7  655.63   30.80
   0  -4   7  605.04   28.60
   0  -4   7  618.04   32.80
   0  -4   7  626.44   29.00
   0   4  -7  648.84   30.10
   0   4  -7  662.53   30.10
   0   4  -7  586.44   29.90
   0   4  -7  668.73   27.70
   0   4  -7  632.54   26.60
   0  -3   7   14.40    5.50
   0  -3   7   19.60    4.70
   0  -3   7   12.00    4.40
   0  -3   7   11.50    4.80
   0  -3   7   12.40    5.30
   0  -3   7   11.20    6.50
   0   3  -7   14.40    5.10
   0   3  -7   16.40    2.90
   0   3  -7   15.80    5.00
   0   3  -7   12.00    3.10
   0   3  -7   12.70    5.10
   0   3  -7   13.30    5.00
   0  -2   7   -0.70    3.40
   0  -2   7    3.10    5.50
   0  -2   7    4.60    3.70
   0  -2   7   -0.70    2.80
   0  -2   7   -0.80    2.60
   0  -2   7   -5.40    4.10
   0   2  -7    0.00    3.00
   0   2  -7    1.60    5.40
   0   2  -7    4.00    3.40
   0   2  -7   -2.70    3.30
   0   2  -7    4.00    3.40
   0   2  -7   -2.20    2.70
   0   2  -7    2.20    3.80
   0  -1   7   21.50    8.20
   0  -1   7   33.70    6.30
   0  -1   7   31.50    3.80
   0  -1   7   34.60    4.60
   0  -1   7   35.30    4.00
   0   1  -7   33.00    5.80
   0   1  -7   31.60    4.20
   0   1  -7   30.60    3.90
   0   1  -7   32.40    3.80
   0   1  -7   30.60    4.10
   0   1  -7   32.70    8.30
   0   1  -7   24.50    4.30
   0   0   7   -0.40    1.90
   0   0   7    1.00    2.10
   0   0   7    0.70    2.00
   0   0   7   -1.00    1.70
   0   0   7    2.30    2.00
   0   0  -7    1.70    1.90
   0   0  -7   -4.00    5.00
   0   0  -7   -0.30    1.90
   0   0  -7   -3.00    2.90
   0   0  -7   -1.70    1.80
   0   0  -7    2.10    1.80
   0   0  -7    3.40    3.80
   0   0  -7   -2.10    3.50
   0   0  -7   -1.90    1.70
   0   1   7   29.80    4.20
   0   1   7   28.80    3.30
   0   1   7   30.20    3.80
   0   1   7   32.30    3.50
   0   1   7   22.50    3.90
   0  -1  -7   38.10    4.20
   0  -1  -7   31.90    4.30
   0  -1  -7   32.80    5.20
   0  -1  -7   22.70    8.00
   0  -1  -7   29.30    3.90
   0  -1  -7   27.60    3.90
   0  -1  -7   30.20    5.30
   0  -1  -7   43.40    7.00
   0   2   7    2.80    2.50
   0   2   7    0.30    2.60
   0   2   7   -1.40    3.20
   0   2   7   -1.20    2.10
   0   2   7   -0.80    3.00
   0   2   7    4.70    4.00
   0   2   7   -4.00    3.10
   0  -2  -7    3.60    3.70
   0  -2  -7    2.00    3.10
   0  -2  -7    0.20    3.10
   0  -2  -7    6.20    3.40
   0  -2  -7   -1.10    2.70
   0   3   7   10.40    3.90
   0   3   7   15.20    5.30
   0   3   7   14.40    4.90
   0   3   7   15.50    4.10
   0   3   7   12.60    5.40
   0   3   7    9.70    5.20
   0  -3  -7   14.80    2.10
   0  -3  -7   15.30    4.80
   0  -3  -7   15.30    5.00
   0  -3  -7   11.40    4.70
   0  -3  -7   13.30    2.50
   0  -3  -7   14.90    4.80
   0  -3  -7   14.20    4.80
   0   4   7  605.04   28.90
   0   4   7  647.94   28.30
   0   4   7  588.44   29.90
   0   4   7  584.34   29.40
   0   4   7  595.24   28.80
   0  -4  -7  626.14   25.70
   0  -4  -7  635.34   29.10
   0  -4  -7  660.63   29.60
   0  -4  -7  639.14   26.70
   0  -4  -7  653.93   29.90
   0  -4  -7  657.03   30.30
   0   5   7  240.88   15.80
   0   5   7  219.08   16.60
   0   5   7  244.98   17.60
   0   5   7  272.77   16.10
   0  -5  -7  250.17   16.40
   0  -5  -7  256.77   16.80
   0  -5  -7  242.98   17.00
   0  -5  -7  272.57   15.00
   0  -5  -7  255.47   13.70
   0  -5  -7  235.08   17.30
   0   6   7  350.96   19.60
   0   6   7  328.47   21.90
   0   6   7  301.47   21.00
   0  -6  -7  308.37   20.50
   0  -6  -7  335.67   18.10
   0  -6  -7  347.57   20.80
   0  -6  -7  343.97   21.80
   0  -6  -7  330.07   18.90
   0  -6  -7  326.37   21.40
   0   7   7  351.36   22.70
   0   7   7  417.36   23.30
   0   7   7  398.76   17.50
   0   7   7  423.96   26.50
   0   7   7  395.16   25.40
   0   7   7  445.36   25.00
   0  -7  -7  370.66   25.50
   0  -7  -7  436.76   23.40
   0  -7  -7  430.86   26.10
   0  -7  -7  417.96   22.30
   0  -7  -7  409.06   25.30
   0  -7  -7  404.46   24.60
   0   8   7  115.19   12.40
   0   8   7  100.79    7.90
   0   8   7   99.79    7.30
   0   8   7   64.49   13.30
   0   8   7   90.29   13.10
   0   8   7   99.59   14.90
   0  -8  -7   78.49   12.40
   0  -8  -7   91.69   15.20
   0  -8  -7  102.99   12.10
   0  -8  -7   81.79   12.10
   0  -8  -7   71.39   13.60
   0  -8  -7  102.79   15.20
   0   9   7  402.96   28.30
   0   9   7  423.06   19.90
   0   9   7  333.07   26.50
   0   9   7  454.65   27.30
   0   9   7  375.86   26.40
   0   9   7  436.06   20.90
   0   9   7  426.16   25.50
   0  -9  -7  411.36   25.40
   0  -9  -7  449.06   25.10
   0  -9  -7  382.66   28.20
   0  -9  -7  411.96   27.90
   0  -9  -7  381.06   26.20
   0  -9  -7  381.46   27.50
   0  10   7  630.14   38.90
   0  10   7  691.43   35.10
   0  10   7  627.54   29.90
   0  10   7  652.53   39.80
   0  10   7  654.93   37.10
   0  10   7  669.23   37.00
   0 -10  -7  643.74   35.40
   0 -10  -7  573.34   33.70
   0 -10  -7  661.43   39.50
   0 -10  -7  579.34   38.40
   0  11   7  288.27   18.20
   0  11   7  305.27   24.50
   0  11   7  254.27   23.40
   0  11   7  277.77   26.20
   0  11   7  309.67   22.80
   0  11   7  301.37   27.80
   0 -11  -7  267.17   21.60
   0 -11  -7  295.47   23.40
   0 -11  -7  262.17   25.90
   0 -11  -7  282.47   26.20
   0  12   7  208.88   15.10
   0  12   7  237.08   22.30
   0  12   7  217.38   15.90
   0  12   7  174.38   24.20
   0  12   7  181.38   25.10
   0  12   7  211.58   21.80
   0  12   7  202.58   19.30
   0 -12  -7  191.08   24.80
   0 -12  -7  166.38   25.00
   0 -12  -7  208.78   27.10
   0 -12  -7  173.08   22.10
   0 -12  -7  196.88   19.40
   0  13   7   25.80   13.80
   0  13   7    8.10    6.40
   0  13   7   13.00   11.00
   0  13   7   32.30   13.90
   0  13   7   20.50    7.90
   0  13   7   14.60   11.50
   0 -13  -7    4.60   10.00
   0 -13  -7    0.00    7.40
   0 -13  -7   -3.70    8.50
   0 -13  -7   -3.30    8.10
   0 -13  -7    6.50   12.50
   0 -13  -7   -1.30   11.00
   0  14   7   29.20    9.20
   0  14   7   23.30   11.00
   0  14   7   52.49   16.10
   0  14   7   51.29    9.60
   0  14   7   53.59   17.70
   0  14   7   90.19   18.00
   0  14   7   69.19   18.70
   0 -14  -7   76.19   16.00
   0 -14  -7   25.90   13.60
   0 -14  -7   29.00   13.70
   0 -14  -7   46.50   15.00
   0 -14  -7   64.19   17.10
   0 -14  -7   33.80   11.60
   0  15   7  147.29   20.30
   0  15   7  133.69   26.00
   0  15   7  139.29   23.40
   0  15   7  171.18   24.20
   0  15   7  157.28   14.90
   0  15   7  155.98   15.60
   0  15   7  119.69   28.40
   0 -15  -7  117.39   23.20
   0 -15  -7  157.18   24.80
   0 -15  -7  123.39   31.50
   0 -15  -7  126.09   22.30
   0 -15  -7  149.59   26.30
   0 -15  -7  126.99   20.10
   0  16   7    3.10   15.60
   0  16   7    4.90    8.00
   0  16   7   -5.50   12.00
   0  16   7   16.90   13.70
   0  16   7   14.90   14.30
   0  16   7    3.70    7.20
   0  16   7    3.30   10.30
   0 -16  -7   -7.60   10.50
   0 -16  -7   11.10    8.50
   0 -16  -7   11.50   10.70
   0 -16  -7    0.80   11.60
   0 -16  -7    1.30    8.40
   0 -16  -7    7.70   13.90
   0  17   7   13.60   11.00
   0  17   7   49.20   17.90
   0  17   7    1.00    6.80
   0 -17  -7   11.10   15.20
   0 -17  -7   30.80   13.10
   0 -17  -7   14.10   12.70
   0 -17  -7    5.80   11.00
   0 -17  -7   -5.30   12.10
   0 -17   8  100.49   22.20
   0 -17   8   73.39   22.70
   0 -17   8   51.59   10.70
   0 -17   8   20.80   10.50
   0  17  -8    2.50   14.90
   0  17  -8   89.79   19.10
   0  17  -8   55.49   18.40
   0  17  -8   67.29   20.20
   0  17  -8   45.30   20.70
   0 -16   8    3.70   10.50
   0 -16   8   40.80   18.40
   0 -16   8   38.30   18.10
   0 -16   8   28.50   10.70
   0 -16   8   35.90    9.70
   0  16  -8   21.90   13.30
   0  16  -8   47.50   17.00
   0  16  -8   24.70   16.00
   0  16  -8   30.90   15.10
   0  16  -8   60.69   18.80
   0 -15   8   19.90   10.70
   0 -15   8  -15.90    9.90
   0 -15   8   -8.20   10.30
   0 -15   8   -1.10    9.50
   0 -15   8    3.20    7.50
   0 -15   8    4.40    6.70
   0  15  -8    3.70    9.90
   0  15  -8    5.40   11.70
   0  15  -8   -3.90   12.50
   0  15  -8  -11.90    9.70
   0  15  -8    2.00   11.90
   0  15  -8    5.70    8.30
   0 -14   8  121.19   20.10
   0 -14   8  114.09   23.00
   0 -14   8  107.49   13.40
   0 -14   8   80.39   12.60
   0 -14   8  128.39   22.40
   0 -14   8   78.69   18.90
   0  14  -8   80.19   20.20
   0  14  -8   72.89   17.30
   0  14  -8   59.39   17.50
   0  14  -8   93.19   18.50
   0  14  -8  103.39   17.60
   0  14  -8   60.99   16.80
   0 -13   8    4.30    9.30
   0 -13   8   -4.90   11.10
   0 -13   8    8.20    9.60
   0 -13   8    2.20    6.20
   0 -13   8   -6.20    8.20
   0 -13   8    5.20   11.90
   0 -13   8    2.70    6.60
   0  13  -8    7.60   10.00
   0  13  -8   13.20   10.50
   0  13  -8   16.00   11.40
   0  13  -8    3.10    9.10
   0  13  -8    5.10    9.50
   0  13  -8    8.30   10.00
   0 -12   8   53.19   15.00
   0 -12   8   60.09    9.40
   0 -12   8   56.99   10.40
   0 -12   8   36.00   15.30
   0 -12   8   37.10   11.90
   0 -12   8  108.59   21.10
   0 -12   8   66.89   15.40
   0  12  -8   49.00   12.40
   0  12  -8   65.69   17.40
   0  12  -8   71.49   16.90
   0  12  -8   55.79   15.30
   0  12  -8   41.20   14.50
   0  12  -8   36.10   11.90
   0 -11   8  158.88   12.60
   0 -11   8  184.48   24.20
   0 -11   8  145.19   21.10
   0 -11   8  165.38   28.00
   0 -11   8  139.89   20.20
   0 -11   8  138.49   19.50
   0  11  -8  150.98   21.70
   0  11  -8  192.48   21.70
   0  11  -8  150.58   18.70
   0  11  -8  115.29   22.80
   0  11  -8  143.49   21.40
   0  11  -8  167.88   23.60
   0 -10   8  375.76   30.00
   0 -10   8  417.46   28.30
   0 -10   8  433.66   21.50
   0 -10   8  367.26   28.80
   0 -10   8  404.06   27.40
   0 -10   8  375.26   27.40
   0 -10   8  376.56   19.80
   0  10  -8  355.26   47.20
   0  10  -8  353.56   25.00
   0  10  -8  347.87   27.70
   0  10  -8  378.46   28.20
   0  10  -8  361.56   28.90
   0  10  -8  345.17   27.20
   0  -9   8   48.30   11.00
   0  -9   8   40.80   10.30
   0  -9   8   23.50   10.40
   0  -9   8   32.90    5.50
   0  -9   8   29.10   10.10
   0  -9   8   27.90    6.00
   0  -9   8   26.20   10.60
   0   9  -8   28.70    8.30
   0   9  -8   38.60   11.80
   0   9  -8   18.90    9.20
   0   9  -8   24.50   10.40
   0   9  -8   28.00    8.90
   0   9  -8   24.20   10.00
   0  -8   8   -1.60    2.90
   0  -8   8   -1.60    6.60
   0  -8   8    2.80    5.70
   0  -8   8   -7.70    5.50
   0  -8   8    1.70    6.60
   0  -8   8   -0.90    2.00
   0  -8   8    0.20    2.80
   0   8  -8   -2.80    6.10
   0   8  -8   -0.90    6.30
   0   8  -8   -0.10    5.30
   0   8  -8   14.90    6.80
   0   8  -8    1.90    5.10
   0   8  -8   -5.10    5.60
   0  -7   8  314.77   22.10
   0  -7   8  357.36   27.60
   0  -7   8  324.07   23.70
   0  -7   8  335.57   21.60
   0  -7   8  282.27   20.10
   0  -7   8  354.96   14.10
   0   7  -8  323.17   22.70
   0   7  -8  336.77   22.70
   0   7  -8  355.56   20.20
   0   7  -8  344.47   20.80
   0   7  -8  358.66   23.30
   0   7  -8  319.07   21.80
   0  -6   8   28.20    8.00
   0  -6   8   37.30    7.40
   0  -6   8   31.60    8.30
   0  -6   8   32.80    7.70
   0   6  -8   39.50    9.00
   0   6  -8   37.80    7.30
   0   6  -8   34.20    8.70
   0   6  -8   37.90    9.30
   0   6  -8   37.70    7.00
   0   6  -8   32.40    7.90
   0  -5   8   41.60    8.70
   0  -5   8   42.70   10.10
   0  -5   8   35.30    7.10
   0  -5   8   43.40    7.50
   0  -5   8   41.70    8.60
   0   5  -8   33.00    8.00
   0   5  -8   36.30    8.00
   0   5  -8   35.20    6.30
   0   5  -8   36.50    7.90
   0   5  -8   39.30    6.40
   0  -4   8   53.49    9.30
   0  -4   8   53.99    7.40
   0  -4   8   51.29   10.90
   0  -4   8   61.59    9.30
   0  -4   8   63.09    9.60
   0  -4   8   66.09    8.40
   0   4  -8   53.89    6.10
   0   4  -8   69.19    6.80
   0   4  -8   64.49    8.80
   0   4  -8   55.49    8.90
   0   4  -8   66.29    9.10
   0  -3   8    1.40    5.90
   0  -3   8   -0.60    3.30
   0  -3   8   -2.50    3.10
   0  -3   8    5.20    4.60
   0  -3   8    2.30    4.20
   0  -3   8   -0.10    4.90
   0   3  -8    1.60    3.90
   0   3  -8    0.50    4.00
   0   3  -8    4.50    4.30
   0   3  -8    0.40    1.80
   0   3  -8    3.50    2.20
   0   3  -8    1.00    4.00
   0  -2   8   81.29   13.00
   0  -2   8  106.19   11.20
   0  -2   8   80.89    8.60
   0  -2   8   86.99    7.90
   0  -2   8   78.29    6.50
   0  -2   8   82.49    6.50
   0   2  -8   91.09    7.30
   0   2  -8   81.19    6.80
   0   2  -8   73.19    6.90
   0   2  -8  115.19   14.50
   0   2  -8   67.29    7.10
   0   2  -8   72.09    7.30
   0  -1   8   -1.60    2.20
   0  -1   8   -0.90    6.00
   0  -1   8    0.90    2.60
   0  -1   8   -2.30    3.70
   0  -1   8   -2.90    2.70
   0  -1   8   -2.10    2.20
   0   1  -8    2.10    2.50
   0   1  -8    5.60    2.90
   0   1  -8   -5.20    4.80
   0   1  -8   -2.10    2.30
   0   1  -8   -0.60    3.60
   0   1  -8   -3.30    1.90
   0   1  -8    2.60    2.30
   0   0   8   61.49    4.90
   0   0   8   63.69    4.80
   0   0   8   63.09    5.00
   0   0   8   59.69    5.00
   0   0  -8   92.99    9.80
   0   0  -8   66.99    5.00
   0   0  -8   67.49    4.80
   0   0  -8   69.89   11.80
   0   0  -8   67.59    4.90
   0   0  -8   64.39    5.80
   0   0  -8   75.09    8.00
   0   0  -8   61.89    7.80
   0   0  -8   68.59    4.70
   0   1   8    0.70    1.80
   0   1   8    4.30    2.20
   0   1   8    0.50    2.70
   0   1   8   -3.70    2.40
   0  -1  -8   -4.10    3.10
   0  -1  -8   -3.10    3.60
   0  -1  -8   -1.20    4.40
   0  -1  -8    1.40    2.50
   0  -1  -8    0.70    2.30
   0  -1  -8   -1.00    2.30
   0  -1  -8   18.10    7.50
   0  -1  -8    0.50    2.90
   0   2   8   77.09    7.10
   0   2   8   80.29    6.40
   0   2   8   86.49    9.00
   0   2   8   82.39    9.80
   0   2   8   71.69    7.40
   0   2   8   70.89    5.80
   0   2   8   77.89    5.70
   0  -2  -8   85.59    9.00
   0  -2  -8   87.59    7.20
   0  -2  -8  112.69    9.80
   0  -2  -8   84.39    6.90
   0  -2  -8   75.49    7.00
   0  -2  -8   82.69    7.30
   0   3   8    1.10    4.20
   0   3   8   -0.30    3.90
   0   3   8    1.20    3.20
   0   3   8    0.30    4.80
   0   3   8   -1.60    3.80
   0   3   8   -0.40    3.00
   0  -3  -8    3.70    1.50
   0  -3  -8    2.10    1.30
   0  -3  -8   -1.00    4.10
   0  -3  -8   -1.20    3.70
   0  -3  -8    1.50    3.80
   0  -3  -8   -0.40    4.00
   0   4   8   54.29    7.20
   0   4   8   70.89    9.50
   0   4   8   49.20    7.10
   0   4   8   55.29    8.80
   0   4   8   63.79    8.70
   0   4   8   69.89    9.10
   0  -4  -8   70.99    9.60
   0  -4  -8   62.29    6.50
   0  -4  -8   63.49    8.80
   0  -4  -8   47.30    8.20
   0  -4  -8   61.19    7.90
   0  -4  -8   52.49    5.10
   0  -4  -8   55.69    8.00
   0   5   8   39.50    6.90
   0   5   8   37.80    8.60
   0   5   8   40.00    8.80
   0   5   8   34.10    7.40
   0   5   8   43.40    8.10
   0  -5  -8   45.40    6.80
   0  -5  -8   51.89    6.40
   0  -5  -8   33.20    8.00
   0  -5  -8   27.00    7.00
   0  -5  -8   36.00    7.70
   0  -5  -8   37.50    8.50
   0   6   8   43.30   10.00
   0   6   8   27.90    7.20
   0   6   8   37.60    8.80
   0   6   8   32.30    7.50
   0   6   8   36.60    7.60
   0  -6  -8   38.50    8.70
   0  -6  -8   45.80    7.00
   0  -6  -8   37.30    8.40
   0  -6  -8   26.00    7.80
   0  -6  -8   30.50    6.60
   0  -6  -8   30.50    8.10
   0   7   8  342.07   20.90
   0   7   8  314.57   23.00
   0   7   8  328.77   20.70
   0   7   8  331.37   22.70
   0  -7  -8  350.16   22.70
   0  -7  -8  335.87   22.70
   0  -7  -8  336.27   19.20
   0  -7  -8  321.27   20.10
   0  -7  -8  323.27   22.70
   0  -7  -8  372.96   22.40
   0   8   8   -1.30    6.20
   0   8   8    6.20    7.00
   0   8   8    1.20    1.70
   0   8   8   -0.80    4.90
   0   8   8    5.60    7.20
   0   8   8    4.40    6.00
   0  -8  -8    0.90    6.00
   0  -8  -8    9.20    6.00
   0  -8  -8    4.10    5.10
   0  -8  -8    8.60    6.80
   0  -8  -8    2.30    5.50
   0  -8  -8    0.10    6.50
   0   9   8   26.30   10.80
   0   9   8   37.40    4.80
   0   9   8   25.80    9.90
   0   9   8   25.20    9.90
   0   9   8   32.80    4.90
   0   9   8   40.50   11.50
   0  -9  -8   21.00   10.40
   0  -9  -8   28.90    9.60
   0  -9  -8   26.60   10.50
   0  -9  -8   40.10    9.80
   0  -9  -8   37.90   10.80
   0  -9  -8   20.80    7.50
   0  10   8  460.45   28.10
   0  10   8  427.66   20.00
   0  10   8  351.96   26.40
   0  10   8  391.56   29.20
   0  10   8  434.66   19.30
   0  10   8  397.86   29.10
   0  10   8  443.86   26.60
   0 -10  -8  337.17   28.50
   0 -10  -8  380.06   29.30
   0 -10  -8  350.66   25.20
   0 -10  -8  373.36   25.30
   0 -10  -8  376.76   27.30
   0  11   8  146.29   22.10
   0  11   8  155.98   23.00
   0  11   8  145.29   11.10
   0  11   8  197.48   22.50
   0  11   8  141.29   17.00
   0  11   8  148.89   20.40
   0  11   8  161.48   12.10
   0 -11  -8  141.99   18.30
   0 -11  -8  131.29   27.60
   0 -11  -8   89.09   26.30
   0 -11  -8  139.69   22.80
   0  12   8   59.69    9.50
   0  12   8   35.60   13.40
   0  12   8   55.29    8.20
   0  12   8   48.40   12.10
   0  12   8   57.69   17.90
   0  12   8   59.89   16.00
   0  12   8   65.29   17.10
   0 -12  -8   57.29   13.90
   0 -12  -8   63.59   16.40
   0 -12  -8   55.09   12.30
   0 -12  -8   49.40   15.10
   0 -12  -8   64.49   15.40
   0  13   8   15.70    6.80
   0  13   8   10.20    5.90
   0  13   8    0.80    8.20
   0  13   8   25.90   11.90
   0  13   8   -1.10    8.70
   0  13   8  -13.70    8.60
   0  13   8    3.50   10.00
   0 -13  -8   -3.90    9.30
   0 -13  -8    6.90    8.70
   0 -13  -8   10.40    9.90
   0 -13  -8   -3.60   10.10
   0 -13  -8   -4.10    9.10
   0 -13  -8   -2.70    8.20
   0  14   8  119.99   22.10
   0  14   8  105.69   19.00
   0  14   8   75.49   18.40
   0  14   8   74.69   22.30
   0  14   8  110.09   13.40
   0  14   8   96.59   16.90
   0  14   8   74.09   10.00
   0 -14  -8   97.89   22.40
   0 -14  -8   66.19   16.80
   0 -14  -8   76.49   17.50
   0 -14  -8   96.79   19.10
   0 -14  -8   69.79   15.10
   0 -14  -8   96.19   17.10
   0  15   8   22.60   12.20
   0  15   8    9.00   11.50
   0  15   8   -2.70    6.40
   0  15   8  -20.20    8.10
   0  15   8   -7.60    5.30
   0  15   8   -0.70   10.80
   0  15   8   -7.90   11.50
   0 -15  -8    4.30   10.40
   0 -15  -8   -0.30    9.30
   0 -15  -8   -4.70   10.10
   0 -15  -8    5.40    9.00
   0 -15  -8  -13.90    8.60
   0 -15  -8   -2.90   11.50
   0  16   8   -4.30   15.90
   0  16   8   28.40   13.10
   0  16   8   35.60   16.80
   0  16   8   23.00    8.00
   0  16   8   16.10    8.20
   0  16   8   48.30   14.40
   0 -16  -8   10.80   14.60
   0 -16  -8   11.80   14.20
   0 -16  -8   -7.00    9.60
   0 -16  -8   24.20   13.40
   0 -16  -8   21.70   13.80
   0  17   8   46.70   17.00
   0  17   8   46.00   10.40
   0  17   8   59.89   16.30
   0  17   8   52.39    9.40
   0 -17  -8   57.69   20.20
   0 -17  -8   81.09   20.00
   0 -17  -8   64.59   18.20
   0 -17  -8   76.49   21.40
   0 -16   9   22.90    8.50
   0 -16   9   47.70   15.40
   0 -16   9   36.10    8.80
   0 -16   9   20.60   15.80
   0  16  -9   31.10   17.10
   0  16  -9   29.70   11.40
   0  16  -9   10.10   11.70
   0 -15   9   21.00   11.00
   0 -15   9   25.20   10.20
   0 -15   9   22.00    8.60
   0 -15   9   18.60   12.40
   0 -15   9   27.80    8.70
   0 -15   9   24.20   14.20
   0 -15   9   27.50   15.10
   0  15  -9   20.20   11.00
   0  15  -9   60.59   16.00
   0  15  -9   23.90   17.00
   0  15  -9   24.60   14.30
   0  15  -9   29.10   15.20
   0  15  -9   31.00   14.20
   0 -14   9   77.29   11.60
   0 -14   9   59.49   16.80
   0 -14   9  115.09   13.10
   0 -14   9   79.39   17.20
   0 -14   9   73.69   17.40
   0 -14   9  136.19   24.60
   0 -14   9   75.59   25.30
   0  14  -9  120.79   22.70
   0  14  -9   96.19   21.10
   0  14  -9   80.39   16.90
   0  14  -9   78.69   15.50
   0  14  -9   94.69   18.70
   0  14  -9   72.99   18.00
   0 -13   9   11.30   13.80
   0 -13   9    0.90    9.90
   0 -13   9   -4.20    8.10
   0 -13   9   -8.60    6.40
   0 -13   9    9.40    5.70
   0 -13   9    5.60    9.20
   0 -13   9   15.70    9.70
   0  13  -9    3.40   10.30
   0  13  -9   -3.40    9.20
   0  13  -9    5.60    9.20
   0  13  -9   15.10    9.70
   0  13  -9   19.30   12.40
   0  13  -9    2.90    9.20
   0 -12   9   47.70   13.30
   0 -12   9   83.19   18.10
   0 -12   9   61.39    9.50
   0 -12   9   77.19   16.70
   0 -12   9   73.89   15.20
   0 -12   9   64.29    8.70
   0 -12   9   86.79   17.70
   0  12  -9   77.59   18.20
   0  12  -9   66.49   13.20
   0  12  -9   95.59   18.40
   0  12  -9   62.69   13.20
   0  12  -9   77.69   16.90
   0  12  -9   53.79   15.90
   0 -11   9   21.00   13.10
   0 -11   9   23.50    6.30
   0 -11   9   28.00   10.20
   0 -11   9   39.70    6.60
   0 -11   9   29.70   10.00
   0 -11   9   33.80   12.30
   0 -11   9   25.10   11.40
   0  11  -9   19.90   10.10
   0  11  -9   16.60   12.10
   0  11  -9   17.40   11.30
   0  11  -9   17.70    9.30
   0  11  -9   15.80   12.30
   0  11  -9   26.80   13.00
   0 -10   9  154.18   20.10
   0 -10   9  147.19   19.20
   0 -10   9  151.68   10.50
   0 -10   9  173.38   17.20
   0 -10   9  153.28   21.70
   0 -10   9  128.79   20.60
   0 -10   9  140.59    9.80
   0  10  -9   96.19   17.30
   0  10  -9  122.69   16.60
   0  10  -9  151.88   20.90
   0  10  -9  115.19   18.80
   0  10  -9  161.08   20.60
   0  -9   9  173.38   20.80
   0  -9   9  219.68   18.60
   0  -9   9  241.68   22.30
   0  -9   9  215.58   18.90
   0  -9   9  198.28   10.60
   0   9  -9  227.68   18.30
   0   9  -9  217.38   21.10
   0   9  -9  215.28   19.80
   0   9  -9  193.88   17.10
   0   9  -9  201.48   19.40
   0   9  -9  176.78   19.20
   0  -8   9   57.69   13.00
   0  -8   9   38.50   11.50
   0  -8   9   66.59   12.20
   0  -8   9   47.20    9.90
   0   8  -9   57.79   10.50
   0   8  -9   70.99   12.70
   0   8  -9   59.19   11.70
   0   8  -9   65.49   12.60
   0   8  -9   49.70   11.60
   0   8  -9   62.69   10.50
   0  -7   9   32.10    9.50
   0  -7   9   24.80    9.20
   0  -7   9   30.10   10.30
   0  -7   9   13.50    6.60
   0   7  -9   52.59   10.40
   0   7  -9   30.60    9.70
   0   7  -9   23.40    7.00
   0   7  -9   41.40    9.50
   0   7  -9   25.10    7.60
   0   7  -9   33.30    8.80
   0  -6   9   42.10    8.70
   0  -6   9   36.90    9.70
   0  -6   9   48.60    8.70
   0  -6   9   42.50   10.90
   0  -6   9   28.70    8.20
   0  -6   9   61.59    9.60
   0   6  -9   52.39    9.90
   0   6  -9   43.40    7.70
   0   6  -9   52.99   10.10
   0   6  -9   50.99    9.70
   0   6  -9   45.40    7.40
   0   6  -9   42.30    9.40
   0  -5   9  160.58   13.90
   0  -5   9  147.99   13.70
   0  -5   9  163.38   12.00
   0  -5   9  156.68   12.10
   0  -5   9  138.09   15.60
   0   5  -9  142.69   12.60
   0   5  -9  146.29   12.80
   0   5  -9  153.98   10.30
   0   5  -9  155.58   13.10
   0   5  -9  155.48   11.10
   0  -4   9   49.50    8.70
   0  -4   9   58.59    7.50
   0  -4   9   75.89   13.30
   0  -4   9   70.69   10.00
   0  -4   9   41.90    7.00
   0  -4   9   70.49   10.50
   0   4  -9   50.69    5.30
   0   4  -9   52.59    8.10
   0   4  -9   65.69    8.90
   0   4  -9   63.19    6.40
   0   4  -9   49.50    8.50
   0  -3   9   67.19   12.20
   0  -3   9   59.99    9.40
   0  -3   9   60.59    7.00
   0  -3   9   47.80    7.90
   0  -3   9   67.09    6.70
   0  -3   9   57.39    9.60
   0   3  -9   58.39    7.80
   0   3  -9   61.19    7.40
   0   3  -9   57.39    4.50
   0   3  -9   72.09    8.30
   0   3  -9   60.79    4.30
   0   3  -9   61.19    8.10
   0   3  -9   64.89    7.90
   0  -2   9  107.29    8.60
   0  -2   9  107.09    8.70
   0  -2   9  114.59    7.70
   0  -2   9  101.59    7.50
   0  -2   9  132.89   11.30
   0  -2   9  112.29   15.20
   0   2  -9  113.59    8.40
   0   2  -9  112.39    7.90
   0   2  -9  110.29    8.50
   0   2  -9  111.09    8.30
   0   2  -9  133.49   15.70
   0   2  -9  127.89   11.20
   0   2  -9  102.19    8.10
   0  -1   9   15.50    3.40
   0  -1   9   17.10    3.40
   0  -1   9   23.20    9.40
   0  -1   9   16.50    3.90
   0  -1   9   10.40    3.30
   0  -1   9   16.20    5.40
   0   1  -9   17.20    3.40
   0   1  -9   15.80    3.50
   0   1  -9    8.10    6.90
   0   1  -9   20.40    3.80
   0   1  -9   13.60    3.10
   0   1  -9    7.80    3.40
   0   1  -9   14.60    5.80
   0   0   9   -3.30    1.90
   0   0   9    2.30    2.30
   0   0   9    0.20    2.30
   0   0   9    2.30    2.30
   0   0  -9    1.10    2.40
   0   0  -9    1.10    3.90
   0   0  -9   -3.40    3.60
   0   0  -9    8.20    5.30
   0   0  -9   -0.80    5.90
   0   0  -9    0.10    2.30
   0   0  -9   -2.80    2.10
   0   0  -9   -0.60    2.00
   0   1   9    8.50    2.80
   0   1   9   18.30    3.70
   0   1   9   14.50    2.80
   0   1   9   14.50    3.50
   0   1   9   13.30    2.60
   0  -1  -9   18.10    3.70
   0  -1  -9    9.80    4.80
   0  -1  -9   21.30    5.50
   0  -1  -9   18.60    8.70
   0  -1  -9   20.70    3.60
   0  -1  -9   18.40    3.70
   0  -1  -9   10.60    5.50
   0  -1  -9   10.00    3.20
   0   2   9  107.19    8.40
   0   2   9  103.99   10.80
   0   2   9  102.39    6.70
   0   2   9  113.39    7.50
   0   2   9   96.19    8.00
   0   2   9  105.49   10.20
   0  -2  -9  101.69    8.00
   0  -2  -9  126.49   11.00
   0  -2  -9  113.49    8.10
   0  -2  -9  125.19   12.00
   0  -2  -9  116.99    8.40
   0  -2  -9  120.89    8.50
   0   3   9   73.49    8.40
   0   3   9   61.39    9.50
   0   3   9   55.79    6.40
   0   3   9   58.59    5.90
   0   3   9   66.09    9.10
   0   3   9   62.39    7.10
   0   3   9   63.99    8.30
   0  -3  -9   82.99    8.90
   0  -3  -9   73.79    8.70
   0  -3  -9   49.60    7.30
   0  -3  -9   67.59    8.20
   0  -3  -9   70.79    7.90
   0   4   9   72.79    9.40
   0   4   9   45.40    8.40
   0   4   9   62.39    7.40
   0   4   9   57.39    7.40
   0   4   9   50.89    8.20
   0   4   9   55.79    8.40
   0  -4  -9   66.99    9.10
   0  -4  -9   52.09    5.50
   0  -4  -9   54.19    7.80
   0  -4  -9   47.60    7.80
   0  -4  -9   67.29    9.00
   0  -4  -9   52.09    8.00
   0  -4  -9   52.69    4.60
   0   5   9  163.38   12.00
   0   5   9  161.18   13.50
   0   5   9  129.99   12.30
   0   5   9  149.88   13.60
   0   5   9  142.99   12.50
   0   5   9  186.68   12.20
   0  -5  -9  171.18   13.10
   0  -5  -9  130.29   12.40
   0  -5  -9  143.89   10.60
   0  -5  -9  166.68   13.60
   0  -5  -9  184.58   13.80
   0   6   9   41.90    9.30
   0   6   9   50.49    8.40
   0   6   9   39.40    8.30
   0   6   9   41.10    8.00
   0   6   9   47.50   10.10
   0  -6  -9   58.89    9.70
   0  -6  -9   29.80    8.20
   0  -6  -9   55.09    7.40
   0  -6  -9   55.39    8.20
   0  -6  -9   63.19   10.30
   0  -6  -9   59.79   10.00
   0   7   9   29.50   14.10
   0   7   9   32.50   10.80
   0   7   9   33.30    8.10
   0   7   9   33.90    8.60
   0   7   9   54.99    9.70
   0  -7  -9   30.90    7.50
   0  -7  -9   34.70   10.40
   0  -7  -9   32.50    9.40
   0  -7  -9   37.40    8.80
   0  -7  -9   29.80    8.80
   0  -7  -9   43.20    7.50
   0   8   9   58.49   12.70
   0   8   9   57.49   12.00
   0   8   9   62.49   11.60
   0   8   9   72.29   10.90
   0  -8  -9   52.79   11.60
   0  -8  -9   64.99   11.10
   0  -8  -9   72.69   10.70
   0  -8  -9   74.09   12.60
   0  -8  -9   52.09   11.60
   0  -8  -9   59.59   11.50
   0   9   9  213.98   18.10
   0   9   9  220.98   20.50
   0   9   9  199.28   19.40
   0   9   9  219.98   18.10
   0   9   9  201.38   17.50
   0  -9  -9  185.98   18.20
   0  -9  -9  248.18   21.90
   0  -9  -9  188.58   16.30
   0  -9  -9  190.58   17.40
   0  -9  -9  197.08   19.50
   0  10   9  156.38   21.60
   0  10   9  167.58   16.60
   0  10   9  162.18   21.60
   0  10   9  124.29   17.20
   0  10   9  129.39    7.20
   0 -10  -9  140.49   17.90
   0 -10  -9  133.19   16.70
   0 -10  -9   84.29   17.60
   0 -10  -9  136.69   18.70
   0  11   9   37.30   12.70
   0  11   9   37.20    9.60
   0  11   9   25.60    4.70
   0  11   9   14.50    3.30
   0  11   9   28.70   11.80
   0  11   9   35.10   12.80
   0  11   9   16.70   11.50
   0 -11  -9   31.70   11.10
   0 -11  -9   49.10   13.50
   0 -11  -9   12.30   10.30
   0 -11  -9   23.10    9.30
   0  12   9   74.19    7.60
   0  12   9   88.19   18.60
   0  12   9   74.39   16.50
   0  12   9   56.19   15.00
   0  12   9   69.29    8.00
   0  12   9   86.39   19.30
   0  12   9   89.49   14.70
   0 -12  -9   76.49   13.70
   0 -12  -9   87.89   18.40
   0 -12  -9   86.19   17.60
   0 -12  -9   45.70   14.20
   0 -12  -9   62.59   14.30
   0  13   9    8.10   10.80
   0  13   9   -4.60    3.40
   0  13   9   -7.90    8.10
   0  13   9    3.40    8.00
   0  13   9   16.50   10.70
   0  13   9    2.70    8.20
   0  13   9    2.10    4.90
   0 -13  -9   11.20    8.60
   0 -13  -9   -2.30    7.10
   0 -13  -9   -0.80    9.70
   0 -13  -9    0.80    9.80
   0 -13  -9   16.50   10.60
   0 -13  -9   -0.20    7.60
   0  14   9  133.39   23.00
   0  14   9   94.29   19.70
   0  14   9   93.49   17.50
   0  14   9   87.89   24.70
   0  14   9   87.39   12.00
   0  14   9   90.79    9.20
   0  14   9   78.49   18.00
   0 -14  -9   71.49   17.20
   0 -14  -9   90.89   20.00
   0 -14  -9  100.09   17.50
   0 -14  -9   98.59   15.90
   0 -14  -9   71.59   17.80
   0 -14  -9   70.99   18.00
   0  15   9   13.10   10.00
   0  15   9   19.90   11.40
   0  15   9   12.90    6.80
   0  15   9    7.80   13.70
   0  15   9   30.30   13.20
   0  15   9   18.20   12.90
   0  15   9   42.90   15.80
   0 -15  -9   16.60   11.70
   0 -15  -9   14.60   10.70
   0 -15  -9  -10.90    7.90
   0 -15  -9   23.00   15.10
   0 -15  -9   35.40   11.60
   0 -15  -9   27.60   13.10
   0  16   9   14.80    9.00
   0  16   9    1.60    6.40
   0  16   9   44.60   16.00
   0  16   9   16.70   11.60
   0 -16  -9   34.50   16.60
   0 -16  -9    8.70   13.60
   0 -16  -9   11.20   11.70
   0 -16  -9    7.30   10.00
   0 -16  -9    4.80   13.40
   0 -16  10   27.70    7.60
   0 -16  10  -16.10   10.30
   0 -16  10    7.90   11.80
   0  16 -10    7.90   10.90
   0  16 -10   19.40   15.60
   0  16 -10    4.90   16.20
   0  16 -10   25.30   16.40
   0 -15  10   55.39    8.70
   0 -15  10   18.30   11.20
   0 -15  10   30.10   15.20
   0  15 -10   45.40   15.30
   0  15 -10   74.99   17.70
   0  15 -10   74.59   17.10
   0  15 -10   60.39   18.50
   0  15 -10   40.20   14.20
   0  15 -10   78.39   19.70
   0 -14  10   18.40    9.80
   0 -14  10   35.60   13.90
   0 -14  10   16.60   12.70
   0 -14  10   31.00   12.80
   0 -14  10   33.80    6.90
   0 -14  10   24.60   12.00
   0  14 -10   24.20   11.70
   0  14 -10    6.90   13.30
   0  14 -10   33.30   14.10
   0  14 -10   51.29   13.10
   0  14 -10   26.50   11.70
   0  14 -10   40.70   14.40
   0 -13  10   98.59    9.90
   0 -13  10  114.59   21.10
   0 -13  10   85.79   18.20
   0 -13  10  151.78   24.50
   0 -13  10  117.29   22.30
   0 -13  10  118.79   22.60
   0  13 -10  126.99   19.00
   0  13 -10  128.89   22.30
   0  13 -10   87.89   15.80
   0  13 -10   70.59   17.00
   0  13 -10  108.39   20.60
   0  13 -10  118.59   20.20
   0 -12  10  202.88   12.40
   0 -12  10  223.28   22.00
   0 -12  10  232.58   22.30
   0 -12  10  258.97   25.60
   0 -12  10  180.28   23.30
   0  12 -10  199.58   20.60
   0  12 -10  190.48   27.10
   0  12 -10  234.88   28.70
   0  12 -10  189.48   20.40
   0  12 -10  223.68   23.10
   0  12 -10  167.68   23.80
   0 -11  10   71.79   15.70
   0 -11  10  123.59   18.10
   0 -11  10  113.39   19.60
   0 -11  10   96.69    7.30
   0 -11  10   98.19   19.00
   0 -11  10  110.29   16.40
   0  11 -10   84.09   14.80
   0  11 -10   97.09   16.50
   0  11 -10  111.89   17.10
   0  11 -10  109.09   20.00
   0  11 -10   74.19   18.00
   0  11 -10   98.09   18.70
   0 -10  10   -8.50    7.20
   0 -10  10   -5.80    6.30
   0 -10  10   22.70   11.90
   0 -10  10   -2.60    2.40
   0 -10  10    1.70    7.20
   0  10 -10   11.00    9.30
   0  10 -10   15.40   10.30
   0  10 -10    6.20    8.90
   0  10 -10   23.00   10.40
   0  10 -10    1.00    9.50
   0  10 -10   -6.60    6.90
   0  -9  10   -7.90    6.90
   0  -9  10   12.60    7.50
   0  -9  10    5.10    7.50
   0  -9  10    4.30    7.90
   0  -9  10    1.70    8.10
   0  -9  10   -5.40    8.40
   0   9 -10    3.10    8.00
   0   9 -10    8.50    6.50
   0   9 -10    8.80    6.10
   0   9 -10    0.30    6.50
   0   9 -10   13.70    9.60
   0   9 -10    5.20    7.40
   0  -8  10   -1.60    7.00
   0  -8  10   -2.40    7.20
   0  -8  10    7.80    6.20
   0  -8  10   -9.40    4.90
   0  -8  10   -3.00    7.00
   0   8 -10   -9.30    4.90
   0   8 -10   -2.10    7.30
   0   8 -10   -2.90    5.40
   0   8 -10    2.00    5.40
   0   8 -10    0.60    5.60
   0   8 -10    9.20    6.90
   0  -7  10  108.99   13.60
   0  -7  10  106.89   13.10
   0  -7  10   92.59   16.00
   0  -7  10  131.09   16.30
   0  -7  10  104.29   14.90
   0  -7  10   70.09   12.50
   0   7 -10  116.29   15.10
   0   7 -10  102.59   11.00
   0   7 -10  115.19   13.70
   0   7 -10  115.69   15.80
   0   7 -10  132.59   15.70
   0   7 -10   92.29   13.90
   0  -6  10  357.56   23.00
   0  -6  10  355.66   23.50
   0  -6  10  302.17   24.70
   0  -6  10  369.26   21.30
   0   6 -10  364.76   20.40
   0   6 -10  370.86   22.40
   0   6 -10  346.57   22.60
   0   6 -10  368.86   23.00
   0   6 -10  358.56   19.30
   0   6 -10  376.76   22.50
   0  -5  10  360.46   21.40
   0  -5  10  326.37   20.80
   0  -5  10  344.97   19.30
   0  -5  10  331.97   18.80
   0  -5  10  316.07   24.60
   0  -5  10  355.06   22.30
   0   5 -10  339.07   17.30
   0   5 -10  370.56   20.70
   0   5 -10  325.57   18.10
   0   5 -10  355.76   20.60
   0   5 -10  337.37   20.40
   0  -4  10  221.78   14.80
   0  -4  10  199.98   12.50
   0  -4  10  198.98   12.70
   0  -4  10  202.08   15.80
   0  -4  10  204.38   15.50
   0  -4  10  209.18   18.80
   0   4 -10  189.78   13.50
   0   4 -10  199.68   11.30
   0   4 -10  202.48   13.50
   0   4 -10  163.58   11.70
   0   4 -10  178.28   13.40
   0  -3  10   80.69    9.40
   0  -3  10   72.49   12.90
   0  -3  10   84.49   10.70
   0  -3  10   69.89    6.90
   0  -3  10   79.29    9.10
   0  -3  10   74.79    7.10
   0   3 -10   86.59    4.70
   0   3 -10   75.59    4.90
   0   3 -10   77.99    7.60
   0   3 -10   83.79    8.50
   0   3 -10   89.19    8.00
   0   3 -10   85.49   13.00
   0   3 -10   73.59    8.00
   0  -2  10   70.19    7.70
   0  -2  10   59.59    5.80
   0  -2  10   75.19   10.10
   0  -2  10   63.59    6.90
   0  -2  10   70.59    5.90
   0  -2  10   65.39   13.30
   0   2 -10   67.09    7.40
   0   2 -10   66.69    6.10
   0   2 -10   70.99   12.40
   0   2 -10   76.59   10.00
   0   2 -10   66.89    7.30
   0   2 -10   61.69    6.40
   0   2 -10   67.39    7.00
   0  -1  10    4.50    2.50
   0  -1  10    0.90    2.80
   0  -1  10    7.00    3.00
   0  -1  10    0.00    2.30
   0   1 -10   -0.50    2.50
   0   1 -10    3.20    4.30
   0   1 -10    6.10    6.50
   0   1 -10    6.00    4.30
   0   1 -10   -0.70    2.20
   0   1 -10   -0.70    2.10
   0   1 -10   -5.50    4.10
   0   1 -10   -1.20    2.80
   0   1 -10    1.30    2.30
   0   0  10  203.08    9.80
   0   0  10  209.88   10.20
   0   0  10  196.68    9.70
   0   0  10  198.88    9.90
   0   0 -10  217.68   10.70
   0   0 -10  224.58   14.50
   0   0 -10  206.38   10.00
   0   0 -10  216.48   10.40
   0   0 -10  224.88   14.40
   0   0 -10  219.58   18.60
   0   0 -10  219.28   15.30
   0   0 -10  217.98   10.50
   0   1  10    0.70    2.00
   0   1  10    0.10    2.40
   0   1  10    0.60    1.90
   0   1  10   -0.40    2.10
   0   1  10    0.00    2.40
   0  -1 -10   -1.20    2.20
   0  -1 -10    0.90    2.40
   0  -1 -10   -1.90    5.60
   0  -1 -10   -0.10    2.60
   0  -1 -10    2.90    4.60
   0  -1 -10   -0.50    6.20
   0  -1 -10    3.70    4.00
   0  -1 -10    0.90    2.60
   0   2  10   51.69    8.80
   0   2  10   66.89    5.30
   0   2  10   66.79    6.90
   0   2  10   63.89    5.70
   0   2  10   59.09    5.10
   0   2  10   59.69    6.30
   0  -2 -10   70.09    9.00
   0  -2 -10   85.09   11.60
   0  -2 -10   59.69    6.50
   0  -2 -10   63.09    6.30
   0  -2 -10   62.99    6.70
   0  -2 -10   68.99    6.60
   0  -2 -10   68.89    9.30
   0  -2 -10   88.59   14.90
   0   3  10   80.69    7.20
   0   3  10   69.29    9.20
   0   3  10   86.59   11.20
   0   3  10   74.19    8.00
   0   3  10   75.99    6.40
   0   3  10   85.69    8.30
   0  -3 -10   79.49    7.70
   0  -3 -10   80.69    8.20
   0  -3 -10   80.09    9.30
   0  -3 -10   73.29    8.00
   0  -3 -10   80.59    9.00
   0   4  10  200.28   13.60
   0   4  10  183.58   11.50
   0   4  10  182.98   13.60
   0   4  10  169.98   14.60
   0   4  10  198.78   11.80
   0   4  10  180.08   14.20
   0  -4 -10  187.48    9.50
   0  -4 -10  184.98   13.60
   0  -4 -10  214.68   13.90
   0  -4 -10  186.88   13.10
   0  -4 -10  191.98   10.30
   0  -4 -10  179.18   13.70
   0  -4 -10  215.58   13.90
   0   5  10  345.47   20.60
   0   5  10  357.36   20.90
   0   5  10  333.87   20.70
   0   5  10  359.86   18.60
   0   5  10  335.67   20.70
   0   5  10  359.56   25.10
   0  -5 -10  323.67   20.30
   0  -5 -10  351.06   17.70
   0  -5 -10  300.07   19.70
   0  -5 -10  307.87   19.60
   0  -5 -10  356.96   19.90
   0   6  10  359.36   22.60
   0   6  10  414.36   23.20
   0   6  10  401.66   21.60
   0   6  10  406.16   32.80
   0   6  10  367.76   20.80
   0   6  10  365.86   23.50
   0  -6 -10  422.76   21.10
   0  -6 -10  387.56   22.80
   0  -6 -10  344.27   21.90
   0  -6 -10  368.26   23.60
   0  -6 -10  350.76   18.90
   0  -6 -10  365.56   22.90
   0   7  10  118.59   15.40
   0   7  10  134.59   16.40
   0   7  10  122.09   14.10
   0   7  10  113.49   13.60
   0   7  10  110.69   13.00
   0  -7 -10  104.39   10.40
   0  -7 -10  124.49   14.80
   0  -7 -10  101.39   12.30
   0  -7 -10  123.69   15.90
   0  -7 -10  129.49   16.10
   0  -7 -10  102.39   15.30
   0   8  10    6.10    6.20
   0   8  10    3.10    6.60
   0   8  10   -0.90    2.30
   0   8  10   -1.80    6.00
   0   8  10   -2.80    6.50
   0   8  10    9.30    6.10
   0  -8 -10    2.60    5.10
   0  -8 -10    0.40    6.40
   0  -8 -10   -1.10    5.90
   0  -8 -10   -6.50    5.60
   0  -8 -10    0.40    7.10
   0  -8 -10    8.70    6.20
   0   9  10    6.50    7.30
   0   9  10    8.50    9.30
   0   9  10   -7.00    6.20
   0   9  10   -0.90    6.10
   0  -9 -10    1.90    8.10
   0  -9 -10    4.20    8.20
   0  -9 -10  -11.30    7.50
   0  -9 -10    5.90    5.80
   0  -9 -10    6.90    7.00
   0  -9 -10    4.40    7.10
   0  10  10   -3.10    8.30
   0  10  10    6.80    7.60
   0  10  10   -8.10    7.30
   0  10  10   -5.40    7.80
   0  10  10   15.90    9.10
   0 -10 -10   -7.70    8.10
   0 -10 -10   -9.00    6.00
   0 -10 -10   -3.60    7.80
   0 -10 -10    7.50    7.10
   0 -10 -10   -5.80    6.80
   0  11  10   80.39   14.50
   0  11  10  101.49   17.50
   0  11  10  110.69   19.10
   0  11  10   94.59   17.60
   0 -11 -10  130.69   17.80
   0 -11 -10   70.89   17.30
   0 -11 -10   85.29   15.00
   0 -11 -10  111.99   18.80
   0  12  10  206.78   20.70
   0  12  10  198.18   20.70
   0  12  10  207.88   26.00
   0  12  10  242.78   25.00
   0  12  10  216.68   24.60
   0 -12 -10  204.78   23.60
   0 -12 -10  260.27   30.20
   0 -12 -10  164.98   24.70
   0 -12 -10  191.68   25.20
   0 -12 -10  200.18   19.40
   0  13  10  103.59   18.40
   0  13  10   66.19   17.80
   0  13  10   82.09   15.90
   0  13  10  108.69   16.70
   0  13  10   96.29    6.40
   0 -13 -10   79.49   15.00
   0 -13 -10  119.49   18.70
   0 -13 -10  131.19   20.40
   0 -13 -10   79.99   18.90
   0 -13 -10  107.79   20.50
   0 -13 -10   72.39   19.00
   0  14  10   63.89   16.90
   0  14  10   35.20   16.10
   0  14  10   38.20   12.40
   0  14  10   31.10   11.60
   0  14  10   39.40   13.50
   0 -14 -10   41.20   15.30
   0 -14 -10   20.20   12.50
   0 -14 -10   33.50   13.20
   0 -14 -10   47.90   13.90
   0 -14 -10   10.30   11.10
   0 -14 -10   48.30   13.40
   0  15  10   50.39    6.50
   0  15  10   73.19   30.50
   0  15  10   49.30   15.70
   0  15  10   55.79   13.50
   0  15  10   55.69   14.40
   0 -15 -10   51.59   17.30
   0 -15 -10   25.10   12.70
   0 -15 -10   53.89   14.30
   0 -15 -10   55.29   14.50
   0 -15 -10   33.60   11.70
   0 -15 -10   65.79   19.70
   0  16  10   13.10    6.80
   0  16  10    9.30   12.50
   0  16  10   17.50   12.20
   0  16  10   11.00    4.50
   0 -16 -10    4.40   10.50
   0 -16 -10    3.70   12.60
   0 -16 -10   22.90   13.00
   0 -16 -10   23.80   13.70
   0 -16 -10    9.20   11.40
   0 -16 -10   38.50   15.80
   0 -16  11   16.30    7.30
   0 -16  11   14.20   14.80
   0 -16  11   11.40    5.00
   0 -16  11   46.40   17.70
   0  16 -11   30.90   15.40
   0  16 -11    9.10   14.70
   0  16 -11   29.20   19.40
   0  16 -11    6.50   14.30
   0 -15  11  206.98   29.30
   0 -15  11  181.98   13.20
   0 -15  11  185.88   28.90
   0  15 -11  250.07   25.20
   0  15 -11  154.18   28.50
   0  15 -11  165.38   27.00
   0  15 -11  208.58   28.20
   0  15 -11  182.58   29.40
   0 -14  11    9.10   12.20
   0 -14  11    5.40    3.10
   0 -14  11    7.30   10.20
   0 -14  11   -9.20    9.20
   0 -14  11   13.40   10.00
   0  14 -11    7.30   11.30
   0  14 -11    0.20   10.40
   0  14 -11    0.70   11.40
   0  14 -11    1.10   10.50
   0  14 -11   14.20   10.60
   0  14 -11   -1.40   10.30
   0 -13  11    9.60    9.20
   0 -13  11    9.60   11.40
   0 -13  11   14.00   10.20
   0  13 -11    5.50    9.40
   0  13 -11   16.40   12.20
   0  13 -11   -0.80    9.50
   0  13 -11    7.30   10.20
   0  13 -11    1.50    8.60
   0  13 -11   12.00   10.90
   0 -12  11   26.90   13.30
   0 -12  11   19.20    9.60
   0 -12  11   21.80   11.20
   0 -12  11   17.70    9.60
   0 -12  11    8.70   12.10
   0  12 -11   22.00   11.40
   0  12 -11   25.20   12.60
   0  12 -11   16.80    9.70
   0  12 -11   22.90   10.00
   0  12 -11   25.60   10.90
   0  12 -11   30.80   11.00
   0 -11  11   49.70   14.30
   0 -11  11   25.20   11.10
   0 -11  11   42.00   11.00
   0 -11  11   11.50    7.90
   0 -11  11   38.00   12.50
   0  11 -11   23.20   11.90
   0  11 -11   29.70   11.40
   0  11 -11   23.40    9.60
   0  11 -11   38.50   12.30
   0  11 -11   37.10   12.90
   0  11 -11   33.40   11.20
   0 -10  11   24.90   10.80
   0 -10  11   25.80   11.00
   0 -10  11   19.10    9.00
   0 -10  11    9.10    8.50
   0 -10  11   15.20   11.10
   0 -10  11    0.40    9.60
   0  10 -11    4.30    8.40
   0  10 -11   14.50    9.80
   0  10 -11   14.30    9.10
   0  10 -11   12.10    9.50
   0  10 -11    7.30    9.40
   0  -9  11   13.00    9.00
   0  -9  11    9.40    8.70
   0  -9  11    8.50    7.60
   0  -9  11    3.30    6.40
   0  -9  11   10.00    9.30
   0   9 -11   11.40    7.90
   0   9 -11   11.00    8.10
   0   9 -11    2.40    8.60
   0   9 -11    3.70    5.90
   0   9 -11   15.00    9.10
   0   9 -11   16.00    8.90
   0  -8  11    8.30    6.00
   0  -8  11   24.30    9.90
   0  -8  11   28.00    9.10
   0  -8  11   13.60    6.60
   0  -8  11   21.00    9.70
   0   8 -11   17.80    7.30
   0   8 -11   12.80    8.50
   0   8 -11   -2.10    6.80
   0   8 -11   13.10    8.30
   0   8 -11    7.90    6.30
   0   8 -11   10.20    8.20
   0  -7  11  207.58   18.20
   0  -7  11  204.68   15.50
   0  -7  11  190.88   15.80
   0  -7  11  180.28   22.90
   0  -7  11  185.38   20.00
   0   7 -11  184.58   16.50
   0   7 -11  211.38   17.50
   0   7 -11  177.48   16.80
   0   7 -11  194.48   15.40
   0   7 -11  175.48   17.20
   0   7 -11  190.98   14.40
   0  -6  11  335.77   20.50
   0  -6  11  363.36   23.00
   0  -6  11  368.46   20.50
   0  -6  11  348.87   22.70
   0  -6  11  319.37   25.90
   0  -6  11  342.57   23.40
   0   6 -11  321.87   21.40
   0   6 -11  347.57   20.00
   0   6 -11  348.57   18.90
   0   6 -11  318.27   22.00
   0   6 -11  353.66   22.30
   0   6 -11  359.26   21.80
   0  -5  11   -1.70    4.00
   0  -5  11    7.80    5.40
   0  -5  11    1.90    5.40
   0  -5  11    4.00    5.60
   0  -5  11   18.70    8.80
   0   5 -11    1.70    4.60
   0   5 -11    5.70    4.70
   0   5 -11   10.10    4.10
   0   5 -11   -0.30    3.60
   0   5 -11    1.70    4.60
   0  -4  11  179.58   14.90
   0  -4  11  159.58   11.10
   0  -4  11  149.49   11.00
   0  -4  11  149.59   12.40
   0  -4  11  107.59   17.10
   0  -4  11  153.68   12.50
   0   4 -11  163.08   10.00
   0   4 -11  163.38   12.20
   0   4 -11  152.78   12.00
   0   4 -11  161.78   11.80
   0   4 -11  171.08   12.60
   0  -3  11    4.00    3.40
   0  -3  11    7.80    5.50
   0  -3  11    4.70    3.40
   0  -3  11    8.90    4.50
   0  -3  11    6.00    4.40
   0  -3  11    6.70    6.60
   0   3 -11   10.70    4.20
   0   3 -11    2.20    1.70
   0   3 -11    2.50    3.20
   0   3 -11    6.00    3.60
   0   3 -11    5.10    6.50
   0   3 -11    3.00    4.30
   0   3 -11    6.10    1.90
   0  -2  11   15.40    4.20
   0  -2  11   10.50    6.00
   0  -2  11   -2.70    5.60
   0  -2  11   16.30    4.30
   0  -2  11   16.60    3.70
   0  -2  11   15.50    3.70
   0   2 -11    9.80    5.20
   0   2 -11   10.10    6.70
   0   2 -11   20.10    4.00
   0   2 -11   13.50    3.90
   0   2 -11   15.10    4.10
   0   2 -11   15.50    4.40
   0   2 -11   13.20    5.40
   0  -1  11   87.39    6.00
   0  -1  11   99.49    6.50
   0  -1  11   98.39    6.50
   0  -1  11   92.59    6.60
   0   1 -11  114.79   15.90
   0   1 -11   96.69    6.20
   0   1 -11  101.39    7.10
   0   1 -11   90.29    9.60
   0   1 -11   95.99   10.90
   0   1 -11   90.79    6.30
   0   1 -11   99.49   12.30
   0   1 -11  103.49    6.90
   0   1 -11   99.29    7.30
   0   0  11   -0.10    1.70
   0   0  11    3.10    1.80
   0   0  11    3.10    2.10
   0   0  11   -2.10    1.90
   0   0 -11    1.50    4.30
   0   0 -11   -0.40    2.00
   0   0 -11    0.60    2.10
   0   0 -11    1.20    2.50
   0   0 -11   -1.90    2.00
   0   0 -11   -1.70    5.60
   0   0 -11    3.90    4.80
   0   0 -11    1.60    4.00
   0   1  11   91.79    6.20
   0   1  11   91.49    5.70
   0   1  11   92.69    5.80
   0   1  11   97.79    6.30
   0   1  11   95.29    5.50
   0  -1 -11   82.09    6.40
   0  -1 -11  119.19   16.60
   0  -1 -11  112.09   10.40
   0  -1 -11  104.59    7.00
   0  -1 -11  116.59   12.90
   0  -1 -11  110.09   10.20
   0  -1 -11   94.39    6.40
   0  -1 -11   97.19    6.80
   0   2  11   16.30    3.80
   0   2  11   13.80    3.60
   0   2  11   10.80    2.80
   0   2  11   13.40    3.40
   0   2  11   13.70    3.00
   0  -2 -11   17.50    5.70
   0  -2 -11   15.50    3.90
   0  -2 -11   12.20    5.50
   0  -2 -11   12.80    5.90
   0  -2 -11   -0.70    7.10
   0  -2 -11    5.30    3.80
   0  -2 -11   12.50    3.90
   0  -2 -11   10.00    3.70
   0   3  11    3.80    2.60
   0   3  11    4.30    3.10
   0   3  11    4.70    3.20
   0   3  11    2.00    2.60
   0   3  11   -0.60    4.90
   0   3  11    1.60    4.80
   0   3  11   -0.20    3.40
   0  -3 -11    5.40    4.50
   0  -3 -11    4.40    3.80
   0  -3 -11    3.60    4.00
   0  -3 -11    1.10    3.20
   0  -3 -11   -1.00    3.50
   0   4  11  147.59   11.90
   0   4  11  163.58   11.30
   0   4  11  143.69   13.40
   0   4  11  164.08   10.30
   0   4  11  152.58   12.00
   0   4  11  156.08   13.80
   0  -4 -11  169.58   12.20
   0  -4 -11  156.18    9.10
   0  -4 -11  164.98    8.30
   0  -4 -11  127.09   11.70
   0  -4 -11  158.38   12.90
   0  -4 -11  145.49   11.80
   0  -4 -11  158.18   12.30
   0   5  11    6.10    4.10
   0   5  11    9.90    5.90
   0   5  11   -0.10    3.90
   0   5  11    1.30    5.80
   0   5  11    8.40    5.20
   0   5  11   -0.90    5.60
   0  -5 -11   -1.90    5.00
   0  -5 -11    5.30    3.90
   0  -5 -11    4.20    2.90
   0  -5 -11    8.10    5.60
   0  -5 -11    6.30    5.30
   0  -5 -11    0.20    4.80
   0  -5 -11    1.90    4.40
   0   6  11  339.17   22.70
   0   6  11  374.46   22.50
   0   6  11  363.66   25.80
   0   6  11  358.76   22.50
   0   6  11  381.46   20.30
   0   6  11  309.27   21.80
   0  -6 -11  327.87   21.60
   0  -6 -11  353.36   18.10
   0  -6 -11  316.57   21.60
   0  -6 -11  329.47   21.80
   0  -6 -11  355.26   19.60
   0  -6 -11  345.87   21.40
   0   7  11  198.88   17.00
   0   7  11  202.98   16.80
   0   7  11  201.78   14.90
   0   7  11  216.28   17.80
   0   7  11  199.28   15.50
   0   7  11  194.98   18.00
   0  -7 -11  186.28   13.50
   0  -7 -11  181.28   16.10
   0  -7 -11  160.38   14.40
   0  -7 -11  169.18   16.90
   0  -7 -11  212.08   17.50
   0  -7 -11  195.48   17.30
   0   8  11   -0.90    6.30
   0   8  11   11.80    8.20
   0   8  11   18.00    9.50
   0   8  11    9.50    6.80
   0   8  11   20.90    8.50
   0  -8 -11   11.00    6.90
   0  -8 -11   17.40    8.60
   0  -8 -11    7.90    6.90
   0  -8 -11   10.50    8.10
   0  -8 -11    0.70    6.90
   0  -8 -11   20.70    6.40
   0   9  11    7.70    6.90
   0   9  11    3.20    2.50
   0   9  11   12.50    7.80
   0   9  11   11.10    7.80
   0   9  11   10.50    6.50
   0   9  11   16.70    7.90
   0  -9 -11    3.10    7.80
   0  -9 -11    6.00    9.10
   0  -9 -11   -2.70    7.40
   0  -9 -11    6.20    6.60
   0  -9 -11   -1.70    6.30
   0  -9 -11   -3.20    6.40
   0  10  11   20.70    8.90
   0  10  11   14.60    8.70
   0  10  11    3.30    8.90
   0  10  11   14.40    8.90
   0  10  11   10.10   11.00
   0  10  11   14.10   10.10
   0 -10 -11    3.40    7.30
   0 -10 -11   11.30    9.80
   0 -10 -11   29.00   10.10
   0 -10 -11    0.50   10.20
   0 -10 -11   16.20   10.00
   0  11  11   47.10   12.70
   0  11  11   28.90   10.00
   0  11  11   37.60   11.60
   0  11  11   28.60   11.30
   0 -11 -11   29.60   10.40
   0 -11 -11   33.80   11.50
   0 -11 -11   31.40   13.60
   0 -11 -11   31.60   10.50
   0  12  11   30.20   10.80
   0  12  11   -3.60    8.70
   0  12  11   13.40   10.60
   0  12  11   11.90    8.30
   0 -12 -11   24.40   11.20
   0 -12 -11   19.20    9.00
   0 -12 -11   50.29   15.40
   0 -12 -11   65.89   15.60
   0 -12 -11   26.00   11.40
   0  13  11   16.20    9.20
   0  13  11    4.70    8.70
   0  13  11    2.60    7.50
   0  13  11   -0.70    9.60
   0  13  11   19.10   11.40
   0 -13 -11  -13.40    7.70
   0 -13 -11    7.50    9.30
   0 -13 -11   18.40    9.20
   0 -13 -11  -11.40    8.30
   0 -13 -11   12.30   10.80
   0 -13 -11   22.10   11.20
   0  14  11   -3.30    9.00
   0  14  11   28.00   14.20
   0  14  11    6.40    8.60
   0  14  11   -1.10    9.90
   0 -14 -11    0.00    9.30
   0 -14 -11   -1.60    9.10
   0 -14 -11    5.70   10.40
   0 -14 -11   22.10   10.10
   0 -14 -11    5.50   10.00
   0 -14 -11   -3.10   11.80
   0  15  11  136.39   21.20
   0  15  11  125.09   19.70
   0  15  11  204.58   25.50
   0 -15 -11  122.99   23.00
   0 -15 -11  168.08   27.40
   0 -15 -11  140.59   29.80
   0 -15 -11  177.58   23.00
   0 -15 -11  199.48   44.40
   0  16  11   16.90   11.40
   0  16  11   -1.30    9.90
   0 -16 -11    8.10   13.30
   0 -16 -11    6.10   13.40
   0 -16 -11   -5.70   10.30
   0 -15  12   15.80   13.00
   0 -15  12   18.00   12.90
   0  15 -12   13.40   13.20
   0  15 -12   -0.60   13.60
   0  15 -12    6.50   10.80
   0  15 -12   15.00   13.10
   0  15 -12   12.70   10.70
   0  15 -12   28.10   12.80
   0 -14  12    0.00    8.20
   0 -14  12   -0.90   10.90
   0 -14  12   -9.30    8.40
   0 -14  12    2.70   11.80
   0  14 -12   26.80   11.70
   0  14 -12   24.00   14.20
   0  14 -12    7.10    8.90
   0  14 -12    0.90   11.40
   0  14 -12    0.20    9.40
   0 -13  12   12.50    7.80
   0 -13  12   -0.40    8.00
   0 -13  12   -7.10    8.60
   0 -13  12   16.00    7.80
   0 -13  12   29.80   11.50
   0  13 -12    3.00   11.00
   0  13 -12   11.20    9.80
   0  13 -12   37.30   13.30
   0  13 -12   34.00   11.80
   0  13 -12   -4.30   11.40
   0  13 -12   18.10    9.90
   0 -12  12   21.20   12.80
   0 -12  12   19.20   11.20
   0 -12  12   -2.60    4.80
   0 -12  12   -3.20    9.00
   0 -12  12   12.40    8.10
   0 -12  12   -3.70    7.30
   0  12 -12    4.20    9.30
   0  12 -12   -2.00    7.90
   0  12 -12    9.60   10.70
   0  12 -12   27.50   10.80
   0  12 -12   12.40    8.60
   0  12 -12   21.50   10.40
   0 -11  12   56.89   15.60
   0 -11  12   28.40    9.70
   0 -11  12   50.09   14.90
   0 -11  12   44.80   11.50
   0 -11  12   76.79   16.10
   0 -11  12   38.00   13.40
   0  11 -12   72.19   15.70
   0  11 -12   62.99   15.60
   0  11 -12   49.30   15.00
   0  11 -12   37.10   13.30
   0  11 -12   54.89   12.70
   0  11 -12   68.69   14.90
   0 -10  12   39.20   10.40
   0 -10  12   59.99   15.30
   0 -10  12   46.50   11.10
   0 -10  12   45.10   19.90
   0 -10  12   37.60   13.00
   0 -10  12   34.60   12.90
   0  10 -12   62.59   14.30
   0  10 -12   53.59   20.50
   0  10 -12   50.79   11.90
   0  10 -12   35.20   11.30
   0  10 -12   45.70   12.70
   0  -9  12    4.10    9.10
   0  -9  12    8.10    8.60
   0  -9  12    3.10    6.40
   0  -9  12    0.30    2.90
   0  -9  12   -7.50    4.50
   0  -9  12   15.40    8.80
   0   9 -12    0.60    5.90
   0   9 -12   -2.90    8.60
   0   9 -12    1.60    7.10
   0   9 -12    8.90    6.80
   0   9 -12   -5.90    6.60
   0   9 -12    6.20    6.50
   0  -8  12  448.76   29.90
   0  -8  12  427.76   33.30
   0  -8  12  459.55   27.20
   0  -8  12  444.96   29.20
   0  -8  12  542.65   28.00
   0   8 -12  473.05   30.00
   0   8 -12  461.75   27.40
   0   8 -12  384.06   27.90
   0   8 -12  481.95   26.80
   0   8 -12  463.15   34.20
   0   8 -12  434.26   28.50
   0  -7  12  726.23   39.60
   0  -7  12  697.73   38.00
   0  -7  12  724.83   38.30
   0  -7  12  754.92   35.50
   0  -7  12  726.43   44.00
   0  -7  12  718.53   35.40
   0   7 -12  650.43   36.40
   0   7 -12  723.43   37.40
   0   7 -12  695.23   35.50
   0   7 -12  717.33   38.20
   0   7 -12  716.63   38.00
   0   7 -12  751.42   34.40
   0  -6  12  490.95   26.20
   0  -6  12  509.85   28.90
   0  -6  12  483.35   28.20
   0  -6  12  496.75   30.10
   0  -6  12  500.25   25.80
   0  -6  12  459.75   33.40
   0   6 -12  539.15   26.30
   0   6 -12  513.25   28.30
   0   6 -12  493.15   27.80
   0   6 -12  498.25   28.70
   0   6 -12  466.95   27.00
   0   6 -12  507.15   24.70
   0  -5  12  196.18   15.70
   0  -5  12  198.28   15.90
   0  -5  12  184.28   17.10
   0  -5  12  208.98   13.90
   0  -5  12  218.38   15.90
   0  -5  12  190.68   20.30
   0   5 -12  202.28   15.30
   0   5 -12  203.78   15.20
   0   5 -12  200.78   14.60
   0   5 -12  187.18   15.80
   0   5 -12  176.98   14.90
   0   5 -12  209.18   12.40
   0   5 -12  238.38   14.10
   0  -4  12   21.50    9.30
   0  -4  12   22.00    5.50
   0  -4  12   15.00    6.60
   0  -4  12   14.90    6.70
   0  -4  12   21.00    9.40
   0  -4  12   15.50    5.60
   0   4 -12   24.30    6.50
   0   4 -12   22.40    6.70
   0   4 -12   21.70    5.50
   0   4 -12   20.50    4.70
   0   4 -12   21.30    6.00
   0   4 -12   21.60    4.10
   0  -3  12   85.89    8.60
   0  -3  12   94.29   15.90
   0  -3  12  102.69    7.90
   0  -3  12   89.09   11.90
   0  -3  12   79.19    8.50
   0  -3  12   81.59    7.60
   0   3 -12   88.19    8.40
   0   3 -12   93.99    5.50
   0   3 -12  100.29    8.10
   0   3 -12  108.79    9.50
   0   3 -12   83.89    7.90
   0   3 -12   86.79    5.10
   0  -2  12    7.40    5.10
   0  -2  12    4.30    3.40
   0  -2  12    6.30    3.10
   0  -2  12    7.70    3.00
   0  -2  12    2.30    6.40
   0  -2  12    5.70    3.60
   0   2 -12    0.80    4.30
   0   2 -12    3.10    3.30
   0   2 -12    4.90    3.40
   0   2 -12    9.60    3.60
   0   2 -12    7.70    4.10
   0   2 -12    1.70    5.90
   0   2 -12    5.10    5.90
   0   2 -12    6.10    3.50
   0  -1  12   24.00    3.70
   0  -1  12   23.90    3.50
   0  -1  12   27.10    3.70
   0  -1  12   19.80    2.90
   0   1 -12   21.20    8.40
   0   1 -12   18.40    7.20
   0   1 -12   18.60    3.60
   0   1 -12   22.10    6.10
   0   1 -12   19.00    6.10
   0   1 -12   17.70    3.40
   0   1 -12   19.50    3.40
   0   1 -12   22.10    4.50
   0   1 -12   15.20    3.80
   0   0  12    7.30    2.30
   0   0  12    6.60    2.10
   0   0 -12    4.00    2.30
   0   0 -12    2.20    4.70
   0   0 -12    5.80    2.60
   0   0 -12    8.30    3.10
   0   0 -12    6.30    2.70
   0   0 -12    7.90    4.80
   0   0 -12    7.90    7.50
   0   0 -12    2.90    5.60
   0   1  12   19.60    3.20
   0   1  12   22.30    3.00
   0  -1 -12   35.20    7.90
   0  -1 -12   28.30    4.30
   0  -1 -12   21.30    6.30
   0  -1 -12   23.70    4.10
   0  -1 -12   28.60    4.50
   0  -1 -12   22.20    3.70
   0  -1 -12   21.30    9.80
   0  -1 -12   25.00    6.30
   0   2  12    7.40    2.50
   0   2  12    8.30    2.50
   0   2  12    2.60    2.70
   0   2  12    6.20    3.00
   0   2  12    9.00    3.30
   0  -2 -12    7.60    3.40
   0  -2 -12    8.10    3.50
   0  -2 -12    6.60    4.00
   0  -2 -12    7.40    5.00
   0  -2 -12    5.90    3.30
   0  -2 -12    5.00    5.00
   0  -2 -12    6.20    5.30
   0  -2 -12    9.90    8.40
   0   3  12   92.79    6.80
   0   3  12  106.59   12.30
   0   3  12   83.89    7.40
   0   3  12   92.39    6.60
   0   3  12   85.79    7.70
   0   3  12   94.79    8.10
   0   3  12   77.69   11.30
   0  -3 -12   88.79    8.20
   0  -3 -12   90.79    8.60
   0  -3 -12   86.49   10.40
   0  -3 -12   91.69    8.20
   0  -3 -12   75.99    8.00
   0   4  12   13.30    4.50
   0   4  12   21.90    4.40
   0   4  12   12.70    6.70
   0   4  12   16.90    4.50
   0   4  12    8.10    6.30
   0   4  12   21.30    6.00
   0   4  12   21.00    6.20
   0  -4 -12   17.80    6.00
   0  -4 -12   22.70    5.80
   0  -4 -12   22.50    3.90
   0  -4 -12   21.20    3.40
   0  -4 -12   13.10    5.40
   0  -4 -12   14.00    5.50
   0  -4 -12   18.20    6.10
   0   5  12  208.08   16.60
   0   5  12  232.58   16.40
   0   5  12  221.18   18.00
   0   5  12  209.68   13.00
   0   5  12  218.18   15.50
   0   5  12  208.58   16.20
   0  -5 -12  201.28   15.00
   0  -5 -12  215.48   15.80
   0  -5 -12  223.18   13.10
   0  -5 -12  192.68   15.40
   0  -5 -12  198.18   15.40
   0  -5 -12  198.88   11.50
   0  -5 -12  225.18   15.90
   0   6  12  543.85   29.90
   0   6  12  511.45   25.90
   0   6  12  524.95   28.70
   0   6  12  537.15   29.00
   0   6  12  534.85   25.90
   0   6  12  542.35   29.80
   0  -6 -12  500.45   28.50
   0  -6 -12  486.25   25.80
   0  -6 -12  532.35   29.30
   0  -6 -12  535.05   28.40
   0  -6 -12  548.55   29.20
   0  -6 -12  503.75   24.40
   0   7  12  790.52   39.30
   0   7  12  725.23   37.60
   0   7  12  727.03   34.70
   0   7  12  772.22   35.40
   0   7  12  713.63   38.00
   0   7  12  754.42   38.40
   0  -7 -12  696.73   37.70
   0  -7 -12  700.73   36.80
   0  -7 -12  762.02   35.70
   0  -7 -12  712.63   33.60
   0  -7 -12  712.13   37.80
   0  -7 -12  699.83   38.10
   0   8  12  449.76   26.70
   0   8  12  533.85   31.20
   0   8  12  508.85   29.60
   0   8  12  456.05   29.30
   0   8  12  496.05   27.60
   0   8  12  520.15   30.00
   0  -8 -12  460.75   29.70
   0  -8 -12  468.15   28.90
   0  -8 -12  434.56   25.70
   0  -8 -12  490.55   30.40
   0  -8 -12  522.25   28.40
   0   9  12    0.50    7.10
   0   9  12    6.40    7.30
   0   9  12  -11.60    5.40
   0   9  12   -4.50    7.00
   0   9  12   10.20    8.00
   0  -9 -12    5.40    7.90
   0  -9 -12    3.80    8.70
   0  -9 -12   11.60    8.80
   0  -9 -12   -2.80    7.20
   0  -9 -12   -1.50    6.00
   0  -9 -12   -4.30    6.00
   0  10  12   59.19   14.60
   0  10  12   47.10   12.20
   0  10  12   31.40   10.00
   0  10  12   48.80   11.50
   0  10  12   51.89   12.00
   0 -10 -12   46.60   11.10
   0 -10 -12   36.70   12.50
   0 -10 -12   43.90   11.50
   0 -10 -12   53.89   14.70
   0  11  12   71.59   13.40
   0  11  12   45.60   12.30
   0  11  12   49.20   11.90
   0  11  12   42.70   11.10
   0  11  12   62.99   15.20
   0  11  12   61.09   15.00
   0 -11 -12   72.19   16.30
   0 -11 -12   65.99   15.40
   0 -11 -12   74.39   13.10
   0 -11 -12   31.40   11.80
   0  12  12   24.50   11.70
   0  12  12    5.90    7.80
   0  12  12   17.40    9.90
   0  12  12   18.50   11.30
   0  12  12   19.80    9.40
   0 -12 -12   12.60   11.60
   0 -12 -12   12.90   11.00
   0 -12 -12   -0.60    8.90
   0 -12 -12   13.60    9.00
   0 -12 -12    7.80   10.20
   0 -12 -12   14.50    8.80
   0  13  12   14.00    8.90
   0  13  12    9.80   10.20
   0  13  12   32.70   12.70
   0  13  12   -1.20    8.10
   0  13  12    4.60   10.40
   0 -13 -12   13.80   10.10
   0 -13 -12   43.60   14.10
   0 -13 -12   19.50   10.30
   0 -13 -12   17.70    9.90
   0 -13 -12   28.30    9.10
   0 -13 -12   26.80   12.30
   0  14  12   -3.20    7.40
   0  14  12    0.80   10.00
   0  14  12  -13.60    9.60
   0 -14 -12   10.50   10.60
   0 -14 -12   14.80   12.90
   0 -14 -12   12.30   10.20
   0 -14 -12    8.10   10.50
   0 -14 -12    8.00    9.90
   0 -14 -12   18.10   10.80
   0  15  12   19.50   14.20
   0  15  12   12.90   10.70
   0 -15 -12   20.40   10.90
   0 -15 -12   33.80   14.20
   0 -15 -12   51.09   12.20
   0 -15 -12   25.40   15.10
   0 -15 -12   33.60   14.20
   0 -15 -12    9.80   13.90
   0 -15  13   24.40   15.80
   0 -15  13   20.30   12.70
   0 -15  13   23.40   13.90
   0  15 -13    1.00   12.30
   0  15 -13   18.30   11.50
   0  15 -13   34.30   18.60
   0  15 -13   -0.60   11.20
   0  15 -13   19.80   15.00
   0 -14  13   24.50   11.60
   0 -14  13    4.50   11.70
   0 -14  13    9.10   11.80
   0  14 -13    7.00   12.20
   0  14 -13    5.40   10.10
   0  14 -13    4.50   17.20
   0  14 -13    2.40   11.70
   0  14 -13   21.40   12.80
   0 -13  13    2.70    6.50
   0 -13  13  -14.10    9.30
   0 -13  13   22.30   11.60
   0 -13  13    9.70   12.60
   0 -13  13   21.60   11.90
   0  13 -13   36.00   12.80
   0  13 -13    0.00   10.00
   0  13 -13   19.60   11.50
   0  13 -13   16.10   13.90
   0  13 -13   12.30    9.40
   0  13 -13   18.00   10.30
   0 -12  13    8.80   10.70
   0 -12  13    1.50    7.20
   0 -12  13    0.40    8.80
   0 -12  13   10.20    8.50
   0  12 -13  -12.20    9.00
   0  12 -13   16.80    8.70
   0  12 -13    1.30    8.10
   0  12 -13    7.90   10.00
   0  12 -13    0.10    7.10
   0  12 -13   10.60    7.00
   0 -11  13  106.39   18.30
   0 -11  13   93.89   17.30
   0 -11  13  114.59   23.50
   0 -11  13  121.79   20.30
   0 -11  13  123.59   22.00
   0  11 -13  101.59   17.50
   0  11 -13  163.98   20.10
   0  11 -13  115.09   19.40
   0  11 -13  132.19   20.30
   0  11 -13  150.58   20.80
   0  11 -13  144.09   20.30
   0 -10  13   13.60   11.60
   0 -10  13    1.80    5.80
   0 -10  13   -5.90    6.90
   0 -10  13    3.40    8.30
   0 -10  13   16.90   10.90
   0 -10  13    0.40    4.00
   0  10 -13    6.60    8.60
   0  10 -13   -6.40    6.60
   0  10 -13   11.40    8.40
   0  10 -13  -12.10    6.60
   0  10 -13   -8.00    7.40
   0  10 -13   13.10    9.30
   0  -9  13   81.89   15.10
   0  -9  13   53.89   15.70
   0  -9  13   57.19   11.20
   0  -9  13   48.40   12.80
   0  -9  13   48.50   10.50
   0   9 -13   51.29   13.80
   0   9 -13   70.79   13.80
   0   9 -13   63.09   14.10
   0   9 -13   40.90   10.40
   0   9 -13   57.59   12.70
   0   9 -13   56.09   13.70
   0  -8  13   48.10   14.30
   0  -8  13   43.00   11.80
   0  -8  13   21.60    9.90
   0  -8  13   23.50    8.10
   0  -8  13   35.80    9.40
   0  -8  13   24.50   10.50
   0   8 -13   30.70   10.80
   0   8 -13   28.60   10.20
   0   8 -13   38.70    9.60
   0   8 -13   42.20    9.70
   0   8 -13   38.30   10.60
   0   8 -13   44.50   10.80
   0  -7  13  653.53   33.30
   0  -7  13  667.73   43.10
   0  -7  13  662.73   37.80
   0  -7  13  682.93   36.30
   0  -7  13  686.33   33.10
   0  -7  13  655.53   36.40
   0   7 -13  630.54   33.50
   0   7 -13  665.83   35.60
   0   7 -13  654.33   32.20
   0   7 -13  662.13   35.70
   0   7 -13  663.93   35.10
   0  -6  13   93.09   22.90
   0  -6  13  111.59   14.50
   0  -6  13   88.89   26.40
   0  -6  13  105.79   11.00
   0  -6  13  129.59   12.10
   0  -6  13  110.49   14.50
   0   6 -13  130.89   15.00
   0   6 -13  108.19   13.80
   0   6 -13  117.69   10.40
   0   6 -13  118.19   12.60
   0   6 -13  114.39   15.10
   0   6 -13  123.39   11.70
   0   6 -13  105.49   13.90
   0  -5  13   -0.90    7.80
   0  -5  13   11.60    7.70
   0  -5  13   10.90    5.70
   0  -5  13   25.60    8.90
   0  -5  13   19.00    5.90
   0  -5  13   11.10    5.10
   0   5 -13   13.70    6.00
   0   5 -13   15.50    7.30
   0   5 -13   20.70    5.80
   0   5 -13   11.30    5.50
   0   5 -13   13.30    4.40
   0   5 -13   13.60    6.60
   0   5 -13   16.10    6.80
   0  -4  13   17.10    6.30
   0  -4  13    5.20    8.60
   0  -4  13    8.40    7.10
   0  -4  13    4.20    4.20
   0  -4  13    9.90    5.50
   0  -4  13   10.90    4.50
   0   4 -13    9.40    4.50
   0   4 -13    7.10    3.20
   0   4 -13    6.20    4.70
   0   4 -13    4.30    4.80
   0   4 -13    4.50    4.70
   0   4 -13    4.90    3.70
   0  -3  13   18.30    5.30
   0  -3  13    9.20    9.10
   0  -3  13   15.60    5.10
   0  -3  13    9.40    3.90
   0  -3  13   11.30    6.70
   0   3 -13   13.70    2.70
   0   3 -13   24.90    5.10
   0   3 -13   13.00    8.80
   0   3 -13   10.50    4.20
   0   3 -13   17.10    2.80
   0   3 -13   19.80    5.80
   0  -2  13    3.00    2.60
   0  -2  13    3.50    2.90
   0  -2  13    2.60    3.00
   0  -2  13    3.80    3.10
   0   2 -13    2.80    6.30
   0   2 -13    1.60    2.60
   0   2 -13   -1.60    4.90
   0   2 -13    2.50    6.30
   0   2 -13    6.50    4.30
   0   2 -13    1.20    2.60
   0   2 -13   -1.20    4.30
   0   2 -13    2.40    2.70
   0  -1  13   28.80    3.70
   0  -1  13   29.70    3.70
   0   1 -13   31.70    7.40
   0   1 -13   23.60    6.90
   0   1 -13   30.10    4.50
   0   1 -13   18.30    9.00
   0   1 -13   27.40    5.00
   0   1 -13   21.60    7.90
   0   1 -13   31.20    4.60
   0   1 -13   32.70    4.30
   0   0 -13    3.50    2.30
   0   0 -13    7.90    6.40
   0   0 -13    2.10    2.30
   0   0 -13    2.10    7.60
   0   0 -13    3.10    5.00
   0   0 -13    3.20    2.60
   0   0 -13    4.40    4.60
   0   0 -13    3.40    2.90
   0  -1 -13   20.50    7.30
   0  -1 -13   27.60    7.30
   0  -1 -13   34.30   11.00
   0  -1 -13   28.80    7.70
   0  -1 -13   28.90    4.10
   0  -1 -13   32.00    4.50
   0  -1 -13   26.50    4.50
   0  -1 -13   26.40    4.10
   0   2  13   -0.10    2.00
   0   2  13    1.30    1.70
   0   2  13    5.80    2.30
   0   2  13    0.80    2.50
   0   2  13    7.20    2.90
   0  -2 -13   -3.50    7.00
   0  -2 -13   -5.30    4.50
   0  -2 -13   -1.00    4.60
   0  -2 -13    5.60    4.50
   0  -2 -13   11.60    3.80
   0  -2 -13    4.50    3.10
   0  -2 -13    0.90    3.00
   0  -2 -13    2.20    3.40
   0   3  13   17.80    7.60
   0   3  13   16.30    3.80
   0   3  13   22.30    4.60
   0   3  13   22.50    5.20
   0   3  13   14.40    3.60
   0   3  13   17.40    3.70
   0  -3 -13   28.20    5.40
   0  -3 -13   18.40    6.10
   0  -3 -13   20.00    5.20
   0  -3 -13   12.70    9.40
   0  -3 -13   12.20    5.70
   0  -3 -13    7.50    4.50
   0  -3 -13   21.00    5.60
   0   4  13    0.20    5.30
   0   4  13   13.90    4.50
   0   4  13    4.30    4.90
   0   4  13   19.70    5.60
   0   4  13    3.20    3.40
   0   4  13    9.60    3.50
   0   4  13    0.70    6.20
   0  -4 -13    5.60    2.30
   0  -4 -13    7.00    5.60
   0  -4 -13   -0.50    4.70
   0  -4 -13   13.20    5.50
   0  -4 -13    7.50    4.80
   0   5  13   16.20    5.10
   0   5  13    8.50    6.90
   0   5  13   16.00    5.70
   0   5  13   26.40    7.10
   0   5  13   10.50    4.90
   0   5  13   15.10    7.50
   0   5  13    7.30    4.80
   0  -5 -13   13.60    5.70
   0  -5 -13   15.50    6.60
   0  -5 -13    7.30    5.60
   0  -5 -13   17.40    4.00
   0  -5 -13   10.40    4.50
   0  -5 -13   13.10    5.40
   0  -5 -13   13.80    5.90
   0   6  13  137.09   13.60
   0   6  13  122.99   15.00
   0   6  13  120.79   14.40
   0   6  13  120.89   12.30
   0   6  13   93.89    9.90
   0   6  13  146.19   17.40
   0  -6 -13  107.29    9.40
   0  -6 -13  106.19   13.80
   0  -6 -13  123.09   14.70
   0  -6 -13  123.59   12.80
   0  -6 -13  111.89   10.80
   0  -6 -13   89.49   12.70
   0   7  13  716.43   37.90
   0   7  13  678.03   36.40
   0   7  13  634.54   35.80
   0   7  13  697.13   33.50
   0   7  13  748.33   34.10
   0   7  13  748.63   38.70
   0  -7 -13  733.93   36.60
   0  -7 -13  719.53   34.70
   0  -7 -13  715.53   38.20
   0  -7 -13  702.23   37.10
   0  -7 -13  679.73   37.10
   0  -7 -13  688.33   32.70
   0   8  13   41.20   11.40
   0   8  13   51.19   11.90
   0   8  13   51.09   11.10
   0   8  13   48.10    9.30
   0   8  13   23.70    9.70
   0   8  13   51.59    9.90
   0  -8 -13   44.00   11.20
   0  -8 -13   35.10   10.90
   0  -8 -13   24.90    8.80
   0  -8 -13   37.70   10.00
   0  -8 -13   45.90   12.00
   0  -8 -13   42.70    9.10
   0   9  13   61.99   11.50
   0   9  13   45.60   11.40
   0   9  13   53.49   10.90
   0   9  13   71.39   12.70
   0   9  13   41.80   12.30
   0  -9 -13   49.90   11.60
   0  -9 -13   64.79   13.50
   0  -9 -13   54.99   13.50
   0  -9 -13   91.79   12.80
   0  -9 -13   33.60   11.50
   0  10  13    9.10    8.90
   0  10  13   10.30    9.40
   0  10  13    0.50    6.00
   0  10  13    0.80    8.00
   0  10  13    3.30    7.40
   0 -10 -13    2.30    7.50
   0 -10 -13    0.80    7.40
   0 -10 -13   -8.60    6.90
   0 -10 -13    7.80    9.00
   0  11  13  140.79   29.30
   0  11  13  135.59   18.60
   0  11  13  106.79   15.90
   0  11  13  128.89   21.60
   0  11  13  100.09   16.20
   0 -11 -13  106.59   16.90
   0 -11 -13  116.39   19.40
   0 -11 -13  135.99   19.50
   0 -11 -13  118.89   16.00
   0 -11 -13  134.99   20.40
   0  12  13   -3.00    6.70
   0  12  13  -13.50    7.30
   0  12  13   -0.40   10.30
   0  12  13   -7.40    8.30
   0  12  13   15.80    9.60
   0  12  13    1.90    9.30
   0 -12 -13   15.00    9.50
   0 -12 -13   -8.50    6.50
   0 -12 -13    7.40    9.80
   0 -12 -13   14.40   10.20
   0 -12 -13   -9.90    7.70
   0 -12 -13   11.30    9.40
   0  13  13   16.60   14.70
   0  13  13    1.40    9.60
   0  13  13    2.50   11.30
   0  13  13    6.50    9.20
   0  13  13   14.40    9.40
   0 -13 -13    0.40    9.20
   0 -13 -13    3.60    8.20
   0 -13 -13   25.20   11.90
   0 -13 -13   21.70    9.50
   0 -13 -13    9.70   10.40
   0 -13 -13   30.50   12.40
   0  14  13    4.90    7.80
   0  14  13   -0.30    8.70
   0  14  13   33.90   12.00
   0  14  13   -0.80    7.70
   0 -14 -13   11.70   11.40
   0 -14 -13   13.70   10.70
   0 -14 -13   22.50   10.70
   0 -14 -13    4.30    9.10
   0 -14 -13   18.30   10.90
   0  15  13   -2.20    5.80
   0  15  13   20.30   11.10
   0 -15 -13   16.90   12.30
   0 -15 -13   17.20   10.80
   0 -15 -13   32.20   12.60
   0 -15 -13    4.70   11.70
   0 -14  14    8.00   11.90
   0 -14  14    5.30    9.50
   0 -14  14   28.80   14.20
   0  14 -14    2.40   11.00
   0  14 -14    5.90   10.60
   0  14 -14   52.49   16.00
   0  14 -14    1.20   10.20
   0  14 -14   17.00   12.40
   0 -13  14   30.50   12.90
   0 -13  14   18.40   12.30
   0  13 -14   62.89   16.90
   0  13 -14   17.70   11.30
   0  13 -14   33.10   12.30
   0  13 -14   50.29   12.00
   0 -12  14   62.99   16.80
   0 -12  14   90.69   15.60
   0 -12  14   69.79   17.20
   0 -12  14   36.80   14.70
   0 -12  14   90.09   17.50
   0 -12  14   57.09   12.40
   0  12 -14   67.89   15.80
   0  12 -14   53.19   12.50
   0  12 -14   81.49   15.90
   0  12 -14  126.19   22.00
   0  12 -14   62.09   14.00
   0  12 -14   79.19   18.70
   0 -11  14    3.20    6.50
   0 -11  14   22.30   10.80
   0 -11  14    4.20    9.40
   0 -11  14   -2.30    4.70
   0 -11  14    4.40   10.80
   0 -11  14   11.10    7.90
   0  11 -14   18.00    8.00
   0  11 -14    9.60    9.10
   0  11 -14   24.60   12.60
   0  11 -14    0.00    8.30
   0  11 -14   14.10    9.10
   0  11 -14    0.70    7.50
   0 -10  14   74.19   15.60
   0 -10  14   80.29   14.80
   0 -10  14   68.59   13.70
   0 -10  14   71.89   17.50
   0  10 -14   98.99   16.20
   0  10 -14  103.89   16.50
   0  10 -14   91.59   17.40
   0  10 -14  105.59   15.90
   0  10 -14   81.89   16.50
   0  10 -14   88.79   15.00
   0  -9  14    6.30    5.80
   0  -9  14   -4.90    7.20
   0  -9  14   -8.10    8.50
   0  -9  14    9.70    9.30
   0  -9  14   -0.70    5.80
   0   9 -14   17.80    9.00
   0   9 -14   -4.50    7.60
   0   9 -14    6.50    7.50
   0   9 -14   11.30    9.60
   0   9 -14    9.80    7.60
   0   9 -14    8.70    7.90
   0  -8  14   23.50    8.20
   0  -8  14   23.90   10.40
   0  -8  14   24.20   13.30
   0  -8  14   16.20    9.00
   0  -8  14   23.40    7.70
   0  -8  14   22.10   10.10
   0   8 -14   18.30    8.70
   0   8 -14   33.00    8.90
   0   8 -14   19.30    8.80
   0   8 -14   35.00    9.40
   0   8 -14   18.00    8.50
   0   8 -14   35.90   10.50
   0   8 -14   38.80   12.30
   0  -7  14   11.30    6.70
   0  -7  14   30.20   12.40
   0  -7  14   26.30   10.10
   0  -7  14    8.20    8.40
   0  -7  14   16.60    6.40
   0  -7  14   30.30    9.80
   0   7 -14   23.30    8.20
   0   7 -14    7.70    8.30
   0   7 -14   20.60    7.90
   0   7 -14   18.30    7.90
   0   7 -14   13.60    8.10
   0   7 -14   17.40    7.70
   0   7 -14   10.60    6.40
   0  -6  14  541.65   38.60
   0  -6  14  526.75   32.20
   0  -6  14  542.75   27.10
   0  -6  14  576.44   27.50
   0  -6  14  571.54   30.10
   0  -6  14  531.05   35.80
   0   6 -14  510.95   25.80
   0   6 -14  507.65   27.40
   0   6 -14  504.15   28.90
   0   6 -14  530.65   29.30
   0   6 -14  515.05   30.60
   0   6 -14  543.35   29.30
   0   6 -14  503.55   28.10
   0  -5  14  308.87   24.20
   0  -5  14  367.66   19.60
   0  -5  14  388.56   21.90
   0  -5  14  325.77   29.20
   0  -5  14  380.76   21.80
   0  -5  14  362.06   19.60
   0   5 -14  348.67   21.50
   0   5 -14  359.16   21.20
   0   5 -14  355.46   19.70
   0   5 -14  372.86   20.70
   0   5 -14  342.57   18.10
   0   5 -14  367.46   21.20
   0   5 -14  344.87   22.30
   0  -4  14   11.40    5.60
   0  -4  14    4.60    3.80
   0  -4  14    1.80    3.90
   0  -4  14    2.50    7.00
   0  -4  14    1.60    9.50
   0  -4  14    6.90    5.30
   0   4 -14    8.20    5.00
   0   4 -14   -0.80    4.40
   0   4 -14    7.00    3.70
   0   4 -14    7.30    3.20
   0   4 -14   -3.90    4.20
   0   4 -14    5.60    4.30
   0  -3  14   12.00    4.70
   0  -3  14   14.60    9.50
   0  -3  14   11.70    3.80
   0  -3  14   17.70    4.30
   0  -3  14   12.40    4.70
   0  -3  14    7.10    6.30
   0   3 -14    8.60    2.80
   0   3 -14    7.10    3.80
   0   3 -14   13.00    2.80
   0   3 -14   12.80    8.60
   0   3 -14   11.00    4.00
   0   3 -14    8.00    5.00
   0   3 -14    9.00    4.40
   0   3 -14    8.40    7.30
   0  -2  14    2.20    2.20
   0  -2  14    2.50    2.90
   0  -2  14    2.30    2.90
   0  -2  14    2.30    2.70
   0   2 -14    2.50    3.10
   0   2 -14   10.00    3.20
   0   2 -14   -6.20    5.30
   0   2 -14    7.10    6.50
   0   2 -14   -7.20    4.00
   0   2 -14    5.30    3.90
   0   2 -14   10.90    7.20
   0   2 -14    5.30    2.70
   0   1 -14   29.60   10.50
   0   1 -14   12.00    3.00
   0   1 -14   12.50    8.30
   0   1 -14   12.80    6.40
   0   1 -14   16.50    4.20
   0   1 -14   15.70    6.10
   0   1 -14   12.30    3.80
   0   0 -14   26.20   11.10
   0   0 -14   27.90    4.70
   0   0 -14   36.40    4.40
   0   0 -14   18.50    7.00
   0   0 -14   42.40    4.50
   0   0 -14   45.80    9.10
   0   0 -14   36.10    4.80
   0  -1 -14   12.90    3.20
   0  -1 -14   10.60    6.00
   0  -1 -14   12.00    3.10
   0  -1 -14   10.20    3.40
   0  -1 -14   15.80    4.00
   0  -1 -14   14.90   10.30
   0  -1 -14   13.70    6.00
   0   2  14    1.20    1.80
   0   2  14    4.60    1.90
   0   2  14    2.80    2.40
   0  -2 -14   -9.70    7.30
   0  -2 -14   -1.10    2.90
   0  -2 -14    4.00    4.40
   0  -2 -14   -1.40    4.60
   0  -2 -14   -5.20    3.00
   0  -2 -14   -0.80    2.70
   0   3  14    8.30    3.70
   0   3  14    7.80    2.80
   0   3  14   12.00    3.50
   0   3  14   15.50    3.40
   0   3  14   14.00    4.40
   0  -3 -14   12.80    4.60
   0  -3 -14   -3.10    4.70
   0  -3 -14   13.90    5.00
   0  -3 -14   12.00    4.90
   0  -3 -14   10.00    5.70
   0  -3 -14   11.40    9.20
   0  -3 -14    5.90    3.90
   0   4  14    7.60    3.70
   0   4  14    6.80    3.80
   0   4  14    1.80    6.50
   0   4  14    0.60    5.90
   0   4  14    7.30    3.40
   0   4  14   10.50    6.30
   0   4  14   14.60    4.70
   0  -4 -14   11.40    4.50
   0  -4 -14    7.80    9.00
   0  -4 -14   12.60    5.60
   0  -4 -14    5.70    4.80
   0  -4 -14    8.90    4.80
   0  -4 -14    9.80    2.80
   0  -4 -14    2.60    5.80
   0  -4 -14   17.80    6.00
   0  -4 -14    3.90    4.30
   0   5  14  348.27   18.30
   0   5  14  375.76   18.50
   0   5  14  372.46   20.60
   0   5  14  351.66   24.10
   0   5  14  349.87   24.70
   0   5  14  388.46   21.00
   0   5  14  363.66   19.80
   0  -5 -14  326.47   17.10
   0  -5 -14  360.16   21.60
   0  -5 -14  412.36   23.50
   0  -5 -14  367.66   21.30
   0  -5 -14  322.57   20.90
   0  -5 -14  408.36   23.80
   0  -5 -14  359.86   18.90
   0   6  14  519.15   25.80
   0   6  14  566.44   29.10
   0   6  14  556.64   32.20
   0   6  14  516.85   28.30
   0   6  14  555.84   27.70
   0   6  14  543.25   25.80
   0  -6 -14  550.64   25.30
   0  -6 -14  492.95   29.00
   0  -6 -14  570.64   33.70
   0  -6 -14  564.74   29.20
   0  -6 -14  520.85   26.70
   0  -6 -14  496.25   29.00
   0   7  14   17.40    8.20
   0   7  14   28.80    8.50
   0   7  14   16.30    8.40
   0   7  14   14.90    6.60
   0   7  14    8.20    6.80
   0   7  14   12.50    6.20
   0   7  14   -0.60    6.10
   0  -7 -14   24.10    7.90
   0  -7 -14   22.20    7.70
   0  -7 -14   23.40    6.50
   0  -7 -14   11.20    7.70
   0  -7 -14    7.70    6.60
   0  -7 -14   18.40    8.40
   0   8  14   11.50    8.30
   0   8  14   27.80    7.40
   0   8  14   19.50    9.10
   0   8  14    6.70    8.10
   0   8  14   40.20   10.50
   0   8  14   23.80    7.80
   0  -8 -14   22.50    7.80
   0  -8 -14   11.00    6.80
   0  -8 -14   28.30    9.40
   0  -8 -14   26.50    8.70
   0  -8 -14   19.40    9.10
   0  -8 -14   32.10   10.80
   0   9  14   10.50    8.20
   0   9  14   -8.70    6.60
   0   9  14   23.10    9.20
   0   9  14   11.60    7.00
   0   9  14    5.00    6.40
   0   9  14   -4.10    7.30
   0  -9 -14    3.30    8.00
   0  -9 -14   13.40    6.50
   0  -9 -14   24.10    8.90
   0  -9 -14    2.20    8.40
   0  10  14   69.19   13.80
   0  10  14   73.19   13.60
   0  10  14   82.19   15.90
   0  10  14   89.29   13.60
   0  10  14   82.19   13.20
   0 -10 -14   84.69   13.10
   0 -10 -14   65.59   14.20
   0 -10 -14   78.79   14.30
   0 -10 -14  101.59   16.70
   0  11  14   13.60   10.50
   0  11  14    4.30    6.70
   0  11  14   22.10    9.90
   0  11  14   -6.10    7.30
   0  11  14    4.60    9.20
   0 -11 -14   20.30   10.10
   0 -11 -14   10.20    9.50
   0 -11 -14    6.30    8.30
   0 -11 -14    5.00    9.50
   0 -11 -14   23.60   10.00
   0  12  14   52.49   14.10
   0  12  14   54.59   12.50
   0  12  14   72.59   12.70
   0  12  14   46.90   11.00
   0  12  14   59.59   16.50
   0 -12 -14   88.19   15.80
   0 -12 -14   69.29   14.80
   0 -12 -14   68.69   15.70
   0 -12 -14   86.69   17.50
   0 -12 -14   52.19   13.80
   0 -12 -14   75.29   13.50
   0  13  14   24.70    9.80
   0  13  14   15.70   10.70
   0  13  14   47.90   11.10
   0  13  14   29.40   10.30
   0 -13 -14   27.90   11.80
   0 -13 -14   35.90   11.50
   0 -13 -14   54.99   13.70
   0 -13 -14   27.60   13.20
   0  14  14   13.60   10.20
   0  14  14   13.30   11.00
   0  14  14    7.40    8.90
   0  14  14   -7.20    7.60
   0 -14 -14   -8.90   10.00
   0 -14 -14   35.90   16.20
   0 -14 -14   11.30    9.70
   0 -14 -14   22.00   11.50
   0 -14 -14    3.40   10.50
   0 -14 -14   -8.30    7.90
   0 -13  15   91.49   18.90
   0 -13  15   71.09   16.80
   0 -13  15   50.89   16.70
   0  13 -15   49.10   14.40
   0  13 -15   89.69   17.30
   0  13 -15   62.49   17.70
   0  13 -15   80.79   18.20
   0  13 -15   68.69   16.30
   0  13 -15   33.30   13.60
   0 -12  15    5.00    5.70
   0 -12  15    2.10    9.10
   0 -12  15    3.50   13.40
   0 -12  15   -1.10    8.10
   0  12 -15   11.90    9.60
   0  12 -15    6.10   10.10
   0  12 -15   -5.40    7.20
   0  12 -15   25.90   12.10
   0  12 -15   14.00   10.00
   0 -11  15   24.10    9.60
   0 -11  15   24.10    8.30
   0 -11  15   41.70   15.60
   0 -11  15   25.90   11.50
   0  11 -15   34.70   12.60
   0  11 -15   10.50    8.50
   0  11 -15   25.50   11.60
   0  11 -15   15.70   10.50
   0  11 -15   20.80   11.20
   0  11 -15   38.90   12.80
   0 -10  15    4.70   10.10
   0 -10  15   -0.20    7.50
   0 -10  15   12.10   10.40
   0 -10  15   15.90    8.10
   0 -10  15   -0.50    6.40
   0 -10  15    4.70    7.20
   0  10 -15    1.90    6.70
   0  10 -15    0.50    7.20
   0  10 -15   -6.90    7.50
   0  10 -15   -6.30    8.50
   0  10 -15    5.50    9.60
   0  10 -15    4.60    9.20
   0  -9  15   56.69   16.60
   0  -9  15   83.49   15.70
   0  -9  15   78.39   15.80
   0  -9  15   78.49   15.00
   0  -9  15   89.09   13.10
   0  -9  15   96.99   16.20
   0   9 -15  109.89   16.00
   0   9 -15   72.39   13.70
   0   9 -15   86.29   15.20
   0   9 -15   77.99   13.80
   0   9 -15   77.09   17.50
   0   9 -15   84.79   15.70
   0   9 -15   85.69   13.10
   0  -8  15   15.60    9.10
   0  -8  15    8.20    7.70
   0  -8  15   10.00    6.30
   0  -8  15   30.10   13.00
   0  -8  15   14.10    7.40
   0  -8  15    9.60    6.30
   0   8 -15   12.70    7.70
   0   8 -15   12.40    8.80
   0   8 -15   21.40    7.90
   0   8 -15    6.50    8.80
   0   8 -15   -5.00    6.80
   0   8 -15   27.00   10.20
   0   8 -15    3.20    7.00
   0  -7  15   12.60    6.50
   0  -7  15   18.50   12.60
   0  -7  15   16.00    6.60
   0  -7  15   11.10    8.90
   0  -7  15   25.50   11.20
   0  -7  15   21.00    8.20
   0   7 -15    8.50    6.20
   0   7 -15   10.10    6.70
   0   7 -15   12.30    8.90
   0   7 -15   24.60    8.80
   0   7 -15   23.40    8.00
   0   7 -15   12.60    7.10
   0   7 -15   10.10    7.30
   0  -6  15   44.80   15.80
   0  -6  15   70.49    9.70
   0  -6  15   75.59   13.80
   0  -6  15   65.49    9.60
   0  -6  15   68.59   12.10
   0  -6  15   76.29   11.50
   0   6 -15   76.39   12.00
   0   6 -15   83.29   12.40
   0   6 -15   66.99   12.20
   0   6 -15   73.99   11.20
   0   6 -15   81.19   10.10
   0   6 -15   74.19   11.10
   0   6 -15   88.19   11.30
   0  -5  15    9.80    6.30
   0  -5  15    1.00    9.00
   0  -5  15   34.10    7.90
   0  -5  15   25.80    6.00
   0  -5  15   20.20    6.00
   0  -5  15   12.90    8.60
   0   5 -15    9.10    5.50
   0   5 -15   13.80    5.30
   0   5 -15   18.30    6.30
   0   5 -15   27.00    5.60
   0   5 -15   28.40    7.80
   0   5 -15   24.00    8.80
   0   5 -15   14.00    5.50
   0  -4  15  106.69   14.70
   0  -4  15   67.09    9.10
   0  -4  15   65.49    9.00
   0  -4  15   73.29    7.60
   0  -4  15   79.99    8.40
   0  -4  15   61.59   17.60
   0   4 -15   74.89   10.60
   0   4 -15   72.49    7.00
   0   4 -15   71.29    9.30
   0   4 -15   77.29    7.80
   0   4 -15   83.79    8.20
   0   4 -15   74.79    8.90
   0   4 -15   60.99    9.30
   0  -3  15   54.29    5.70
   0  -3  15   56.69    6.80
   0  -3  15   59.19    6.40
   0  -3  15   65.79    7.70
   0  -3  15   61.89   15.30
   0   3 -15   56.39    5.40
   0   3 -15   64.89    7.20
   0   3 -15   57.29   14.00
   0   3 -15   70.49    8.80
   0   3 -15   65.99   12.80
   0   3 -15   71.29    7.60
   0   3 -15   67.29    7.80
   0   3 -15   65.89   11.40
   0  -2  15   38.70    4.00
   0   2 -15   56.19   13.80
   0   2 -15   40.50    5.10
   0   2 -15   53.69   10.60
   0   2 -15   48.00    6.30
   0   2 -15   36.00    6.10
   0   2 -15   40.60    9.40
   0   2 -15   47.00   11.30
   0   1 -15  158.18   16.30
   0   1 -15  147.69   14.50
   0   1 -15  158.28    8.60
   0   1 -15  152.48   15.00
   0   1 -15  170.48   10.30
   0   1 -15  163.88    9.40
   0   1 -15  163.58   22.80
   0   0 -15    7.00    8.80
   0   0 -15    0.50    6.10
   0   0 -15    0.00    3.10
   0   0 -15    2.50    5.30
   0   0 -15   -2.30    4.80
   0   0 -15   -0.40    2.20
   0   0 -15    3.90    2.30
   0   0 -15    1.80    2.90
   0  -1 -15  170.28    9.90
   0  -1 -15  163.08   14.70
   0  -1 -15  156.58    8.60
   0  -1 -15  143.79   15.50
   0  -1 -15  168.88   14.70
   0  -1 -15  133.39   21.50
   0  -1 -15  155.88    9.30
   0  -1 -15  169.48    8.70
   0  -2 -15   41.10    5.30
   0  -2 -15   46.60   10.10
   0  -2 -15   48.60    5.70
   0  -2 -15   43.00    6.10
   0  -2 -15   48.30   14.50
   0  -2 -15   29.60    8.20
   0  -2 -15   46.60    9.30
   0  -2 -15   41.60    5.10
   0   3  15   64.29    6.10
   0   3  15   61.79    5.40
   0   3  15   70.19    5.10
   0  -3 -15   68.99   12.60
   0  -3 -15   60.39    3.60
   0  -3 -15   71.59    7.10
   0  -3 -15   75.49    8.10
   0  -3 -15   46.40    9.30
   0  -3 -15   71.39   17.40
   0  -3 -15   68.39    7.80
   0  -3 -15   73.09   11.60
   0   4  15   74.69    6.30
   0   4  15   69.19   12.80
   0   4  15   75.09    8.30
   0   4  15   70.79    8.20
   0   4  15   66.39    6.40
   0  -4 -15   70.49   11.20
   0  -4 -15   72.09    7.00
   0  -4 -15   81.99   18.10
   0  -4 -15   76.59    9.00
   0  -4 -15   88.49   10.90
   0  -4 -15   94.49   12.10
   0  -4 -15   81.39    9.50
   0  -4 -15   70.89    5.90
   0  -4 -15   78.69    9.60
   0   5  15   26.30    6.30
   0   5  15   22.00    5.10
   0   5  15    7.00   14.70
   0   5  15   10.30    5.40
   0   5  15    4.60    8.00
   0   5  15   21.30    4.70
   0   5  15   11.50    5.10
   0  -5 -15   16.40    4.30
   0  -5 -15   24.00    7.70
   0  -5 -15   12.80    6.30
   0  -5 -15   23.30    6.00
   0  -5 -15   20.10    7.30
   0  -5 -15   14.00    6.80
   0   6  15   78.79   10.50
   0   6  15   85.39    9.10
   0   6  15   70.69    8.70
   0   6  15   75.89   10.90
   0   6  15   59.69   12.60
   0   6  15   84.69   11.30
   0   6  15   73.69   13.00
   0  -6 -15   80.69    9.10
   0  -6 -15   78.69   11.50
   0  -6 -15   66.19   11.50
   0  -6 -15   72.59   11.10
   0  -6 -15   87.49   12.70
   0  -6 -15   85.19   10.50
   0   7  15   12.80    6.40
   0   7  15   15.80    8.90
   0   7  15   26.30    6.90
   0   7  15    5.50    5.30
   0   7  15   17.80    8.80
   0   7  15   31.50    8.90
   0   7  15   22.90    8.20
   0  -7 -15   17.60    5.90
   0  -7 -15    5.40    8.80
   0  -7 -15    5.10    6.10
   0  -7 -15   13.40    7.90
   0  -7 -15   17.00    8.10
   0   8  15    8.00    9.20
   0   8  15    5.20    5.50
   0   8  15    6.50    7.40
   0   8  15   -1.20    6.90
   0   8  15    3.60    5.40
   0   8  15   15.10    7.50
   0   8  15    2.10    8.30
   0  -8 -15    6.00    7.70
   0  -8 -15    6.10    6.80
   0  -8 -15    3.00    5.00
   0  -8 -15    8.60    8.20
   0   9  15   86.99   12.10
   0   9  15   73.59   14.80
   0   9  15   75.19   15.20
   0   9  15   93.39   15.00
   0   9  15  100.29   15.70
   0  -9 -15   78.89   14.90
   0  -9 -15   65.29   13.90
   0  -9 -15   82.69   11.90
   0  -9 -15   89.99   14.20
   0  10  15    1.20    7.00
   0  10  15    3.70    6.10
   0  10  15   11.90    7.40
   0  10  15   -8.10    5.90
   0  10  15   12.70    9.10
   0 -10 -15    3.60    7.90
   0 -10 -15    2.10    7.50
   0 -10 -15   21.50    9.10
   0 -10 -15   -2.00    7.30
   0  11  15   19.70    8.50
   0  11  15   19.50   11.50
   0  11  15   37.90   10.00
   0  11  15   23.60   10.30
   0  11  15   36.00   10.90
   0  11  15   31.50   11.80
   0 -11 -15   13.30    9.00
   0 -11 -15   43.10   11.70
   0 -11 -15    8.40    9.00
   0 -11 -15   29.80   10.80
   0 -11 -15   49.80   11.00
   0 -11 -15   19.90   10.00
   0  12  15   11.40    9.20
   0  12  15   -3.70    7.90
   0  12  15   11.90   17.50
   0 -12 -15   18.50    8.00
   0 -12 -15    1.80    9.60
   0 -12 -15   16.20    9.70
   0 -12 -15   13.60    7.40
   0 -12 -15   -9.70    7.30
   0 -12 -15    8.30    8.70
   0  13  15   36.70   12.40
   0  13  15   49.00   13.40
   0  13  15   61.69   13.50
   0  13  15   58.69   12.90
   0 -13 -15   30.30   11.20
   0 -13 -15   43.60   14.40
   0 -13 -15   76.39   16.70
   0 -13 -15   74.49   17.50
   0 -13 -15   43.90   15.40
   0 -13 -15   52.49   13.50
   0 -12  16   32.10   14.20
   0 -12  16   56.09   14.80
   0  12 -16   46.40   12.00
   0  12 -16   56.39   16.10
   0  12 -16   49.99   15.00
   0  12 -16   40.20   14.80
   0  12 -16   60.09   15.30
   0  12 -16   64.19   14.70
   0 -11  16   -7.70    8.80
   0 -11  16    2.90   10.50
   0 -11  16   -2.00    8.20
   0 -11  16    2.50    7.00
   0 -11  16    9.60    8.50
   0  11 -16    2.40    8.80
   0  11 -16    8.80    8.40
   0  11 -16   -3.90    7.40
   0  11 -16   13.70   10.60
   0  11 -16   15.20   10.80
   0  11 -16  -13.20    6.50
   0  11 -16   -4.40    5.90
   0 -10  16    8.60    8.50
   0 -10  16    2.40    8.30
   0 -10  16   -5.60    6.10
   0 -10  16   -4.80    8.70
   0 -10  16    0.00   10.40
   0 -10  16    0.20    5.80
   0  10 -16    3.10    7.50
   0  10 -16   22.30    9.40
   0  10 -16   14.10    9.30
   0  10 -16   11.60    7.60
   0  10 -16   -6.50    8.00
   0  10 -16    0.00    7.60
   0  10 -16   -1.30    7.60
   0  -9  16    5.20    6.90
   0  -9  16   13.20    7.30
   0  -9  16   -5.10    6.60
   0  -9  16  -15.30    7.80
   0  -9  16   -6.30    8.50
   0   9 -16    1.30    7.60
   0   9 -16    0.50    5.90
   0   9 -16    8.30    7.90
   0   9 -16    1.10    7.10
   0   9 -16    5.70    8.80
   0   9 -16   -1.50    6.50
   0   9 -16    7.80   11.70
   0  -8  16    8.20    6.20
   0  -8  16    8.00    9.10
   0  -8  16    8.70    7.70
   0  -8  16    1.90    5.50
   0  -8  16    4.00    7.50
   0  -8  16  -10.40    8.70
   0   8 -16    5.30    7.30
   0   8 -16   11.30    7.60
   0   8 -16    1.10    6.70
   0   8 -16    7.80    6.20
   0   8 -16   -0.20    5.90
   0   8 -16   -0.10    7.40
   0  -7  16   -2.90    5.20
   0  -7  16    1.90    6.30
   0  -7  16   16.30    7.30
   0  -7  16    7.20    5.70
   0  -7  16    7.10   11.00
   0  -7  16   10.20    9.60
   0   7 -16   12.60    6.80
   0   7 -16    2.00    5.70
   0   7 -16   10.20    8.30
   0   7 -16    4.80    7.50
   0   7 -16    4.60    5.40
   0   7 -16    7.90    7.40
   0  -6  16    8.50    8.80
   0  -6  16   15.00    5.90
   0  -6  16   13.30    5.30
   0  -6  16    4.90    6.00
   0  -6  16   21.00    7.60
   0  -6  16    5.20    9.80
   0   6 -16   23.70    8.20
   0   6 -16    9.40    5.70
   0   6 -16   -1.90    5.30
   0   6 -16   11.20    7.30
   0   6 -16   11.50    5.60
   0   6 -16    2.40    6.80
   0   6 -16   25.10    6.50
   0  -5  16   41.20    8.10
   0  -5  16   54.69    7.60
   0  -5  16   36.80   11.20
   0  -5  16   46.20    7.40
   0  -5  16   37.20   13.90
   0  -5  16   55.89    9.30
   0   5 -16   45.80    7.90
   0   5 -16   33.30    9.00
   0   5 -16   32.80    7.90
   0   5 -16   38.30    7.60
   0   5 -16   30.70    6.50
   0   5 -16   42.50    8.30
   0   5 -16   38.00    6.60
   0  -4  16    0.40    8.70
   0  -4  16   10.70    4.40
   0  -4  16    6.30    3.70
   0  -4  16   -0.90    3.50
   0  -4  16   -1.40    7.10
   0  -4  16   15.80    4.80
   0   4 -16    6.60    8.60
   0   4 -16    7.00    3.60
   0   4 -16   15.40    6.10
   0   4 -16    3.20    5.50
   0   4 -16    5.70    4.30
   0   4 -16    9.30    4.20
   0   4 -16    4.20    4.30
   0   4 -16    5.70    4.00
   0  -3  16   62.19    5.90
   0  -3  16   55.19    5.70
   0   3 -16   59.79    8.00
   0   3 -16   53.79   14.40
   0   3 -16   65.99    7.20
   0   3 -16   58.49    9.00
   0   3 -16   55.19    5.80
   0   3 -16   72.39   13.70
   0   3 -16   66.69   12.10
   0   3 -16   50.99    5.20
   0   3 -16   66.69    7.80
   0   2 -16    9.90    3.10
   0   2 -16    3.40    6.50
   0   2 -16   18.40    7.70
   0   2 -16   13.40    3.80
   0   2 -16   14.20    4.30
   0   2 -16   11.80    9.60
   0   2 -16   13.40    8.80
   0   1 -16   -1.40    5.90
   0   1 -16   10.10    3.10
   0   1 -16   11.50    6.80
   0   1 -16    5.10    3.00
   0   1 -16    3.60    2.50
   0   1 -16   17.30    9.60
   0   1 -16   -8.90    7.70
   0   0 -16    9.40    6.40
   0   0 -16   -4.60    2.70
   0   0 -16   -4.00    7.40
   0   0 -16    2.60    7.20
   0   0 -16    5.60    5.80
   0   0 -16    1.30    2.80
   0   0 -16   -1.00    1.70
   0  -1 -16    5.70    2.40
   0  -1 -16    6.20    8.50
   0  -1 -16    5.40    2.10
   0  -1 -16    7.60    6.60
   0  -1 -16    3.20    3.20
   0  -1 -16    1.40    2.80
   0  -1 -16    6.70    7.30
   0  -1 -16    2.00    5.90
   0  -2 -16   15.50    4.50
   0  -2 -16    4.90    2.80
   0  -2 -16   13.80    3.70
   0  -2 -16   12.90    6.70
   0  -2 -16   14.90    7.10
   0  -2 -16   10.30   10.30
   0  -2 -16   15.10    7.20
   0  -2 -16    5.80    3.00
   0   3  16   54.79    4.80
   0  -3 -16   53.09    7.10
   0  -3 -16   57.59   11.20
   0  -3 -16   52.09    4.40
   0  -3 -16   64.29    7.90
   0  -3 -16   67.49    7.00
   0  -3 -16   58.69    7.20
   0  -3 -16   53.09    4.10
   0  -3 -16   55.39   16.50
   0  -3 -16   60.09   11.00
   0   4  16   11.30    2.70
   0   4  16    7.40    3.10
   0   4  16    2.50    3.90
   0   4  16    6.50    3.30
   0  -4 -16    0.20   11.10
   0  -4 -16   12.50    6.00
   0  -4 -16    7.90    4.90
   0  -4 -16    7.40    3.10
   0  -4 -16    7.00    4.60
   0  -4 -16    1.90    3.60
   0  -4 -16   -3.30    5.50
   0  -4 -16   -5.10    6.10
   0   5  16   38.60    5.90
   0   5  16   33.40    6.00
   0   5  16   45.90    7.00
   0   5  16   45.30    5.90
   0   5  16   59.19   12.80
   0   5  16   40.60    7.00
   0  -5 -16   34.60   15.00
   0  -5 -16   38.10    7.70
   0  -5 -16   36.70    6.50
   0  -5 -16   21.80    8.00
   0  -5 -16   39.50    7.20
   0  -5 -16   42.70    9.50
   0  -5 -16   35.40    8.20
   0  -5 -16   27.00    7.00
   0   6  16   12.70    4.80
   0   6  16   10.00    5.60
   0   6  16   14.90    8.30
   0   6  16   27.10    9.50
   0   6  16   13.60    5.00
   0   6  16   16.80    5.90
   0   6  16    5.00    5.10
   0  -6 -16   15.20    8.10
   0  -6 -16   11.30    7.00
   0  -6 -16   16.10    6.70
   0  -6 -16    9.30    4.60
   0  -6 -16   15.70    6.30
   0   7  16    9.70    8.60
   0   7  16   12.70    6.90
   0   7  16   12.10    5.50
   0   7  16    8.90    6.50
   0   7  16   -0.70    7.90
   0   7  16    9.00    5.10
   0   7  16    4.40    5.30
   0  -7 -16    8.70    7.60
   0  -7 -16   15.70    5.60
   0  -7 -16   -3.60    6.40
   0  -7 -16   -3.70    5.50
   0   8  16   -2.30    8.10
   0   8  16    5.00    7.00
   0   8  16    1.10    4.90
   0   8  16    0.80    6.60
   0   8  16    5.40    4.90
   0   8  16   11.50    8.10
   0   8  16    4.00    6.10
   0  -8 -16   -1.40    5.20
   0  -8 -16   -0.90    5.20
   0  -8 -16   -0.20    6.30
   0  -8 -16   -1.20    6.50
   0   9  16    5.80    5.40
   0   9  16   -0.60    8.10
   0   9  16    5.30    8.60
   0   9  16    7.90    8.20
   0   9  16    3.60    8.00
   0   9  16    8.10    6.20
   0   9  16    3.20    8.40
   0  -9 -16    2.60    7.30
   0  -9 -16    0.40    7.50
   0  -9 -16   -4.10    7.40
   0  -9 -16   12.50    6.30
   0  10  16   -2.90    8.10
   0  10  16   -1.80    6.00
   0  10  16   -0.30    7.60
   0  10  16   -0.10    8.10
   0  10  16   14.00    9.60
   0  10  16    5.50    8.70
   0 -10 -16    0.60    7.00
   0 -10 -16    1.90    7.80
   0 -10 -16   -3.00    7.20
   0 -10 -16    2.30    8.10
   0 -10 -16   -4.00    7.30
   0  11  16    4.00    6.80
   0  11  16    2.20    6.80
   0  11  16   28.90   11.10
   0  11  16    3.30    9.50
   0  11  16   -6.40    6.50
   0 -11 -16  -13.30    7.40
   0 -11 -16   -5.30    7.60
   0 -11 -16   13.00    8.60
   0 -11 -16   -0.50    6.80
   0 -11 -16   16.20    9.30
   0 -11 -16   10.70    8.10
   0  12  16   53.49   13.40
   0  12  16   57.39   11.30
   0  12  16   33.40    9.10
   0  12  16   22.80   10.60
   0 -12 -16   43.60   13.60
   0 -12 -16   69.39   14.80
   0 -12 -16   52.69   15.30
   0 -12 -16   68.59   13.60
   0 -12 -16   31.10   12.80
   0 -12 -16   62.99   13.80
   0 -12  17   23.20   11.70
   0 -12  17   12.90   10.40
   0 -12  17    9.20   13.70
   0  12 -17   -4.60   10.20
   0  12 -17   12.70   10.70
   0  12 -17   -1.20    9.10
   0  12 -17   20.40   11.40
   0  12 -17    8.60   11.40
   0  12 -17   26.10   14.00
   0 -11  17  143.99   19.60
   0 -11  17  115.89   18.70
   0 -11  17  120.19   24.60
   0  11 -17  146.29   20.40
   0  11 -17  158.38   20.90
   0  11 -17  137.59   19.30
   0  11 -17  133.69   21.90
   0  11 -17  163.98   22.00
   0  11 -17  103.79   17.60
   0  11 -17  156.38   19.40
   0 -10  17   12.20    7.00
   0 -10  17   14.90    8.40
   0 -10  17    1.90   11.50
   0 -10  17   -3.80    9.40
   0  10 -17    0.60    6.10
   0  10 -17   13.30    7.50
   0  10 -17  -20.30    6.50
   0  10 -17   11.80    8.70
   0  10 -17   10.80   10.70
   0  10 -17    9.20    9.50
   0  10 -17    1.10    7.90
   0  -9  17    6.10    6.40
   0  -9  17   11.30    9.50
   0  -9  17   16.60   10.80
   0  -9  17   32.10   10.90
   0  -9  17   17.30    6.90
   0  -9  17   29.70    9.90
   0   9 -17   13.80    7.80
   0   9 -17   24.50    9.60
   0   9 -17   21.30    9.80
   0   9 -17   22.30    8.20
   0   9 -17   28.00   11.20
   0   9 -17   36.70   11.10
   0   9 -17   26.60   10.40
   0  -8  17   21.80    9.20
   0  -8  17   19.80   13.00
   0  -8  17   23.60    9.60
   0  -8  17   25.10    7.80
   0  -8  17   24.40    6.90
   0  -8  17   27.60   12.00
   0   8 -17   20.10    7.80
   0   8 -17    9.10    7.50
   0   8 -17   28.60    9.20
   0   8 -17    2.70    8.50
   0   8 -17   12.70    7.60
   0   8 -17   31.60    9.30
   0   8 -17   34.10    9.90
   0  -7  17   36.20   11.90
   0  -7  17   40.30    9.20
   0  -7  17   42.50    7.80
   0  -7  17   29.00    7.50
   0  -7  17   32.30    9.20
   0  -7  17   28.90   14.80
   0   7 -17   32.00    8.60
   0   7 -17   35.20    9.60
   0   7 -17   24.90    8.00
   0   7 -17   21.50    7.60
   0   7 -17   41.50    9.10
   0   7 -17   21.50    7.20
   0   7 -17   27.10   10.00
   0  -6  17   54.89    8.60
   0  -6  17   35.50   15.40
   0  -6  17   38.50    8.30
   0  -6  17   64.99   14.80
   0  -6  17   49.50    9.40
   0  -6  17   63.09    8.20
   0   6 -17   53.89    9.60
   0   6 -17   37.70    8.40
   0   6 -17   31.50    8.70
   0   6 -17   41.50    8.30
   0   6 -17   52.99   10.80
   0   6 -17   56.19    9.40
   0   6 -17   53.79    9.30
   0  -5  17   80.79    8.30
   0  -5  17   84.49    9.90
   0  -5  17   68.59   14.20
   0  -5  17   74.49    9.50
   0  -5  17   55.59   15.10
   0  -5  17   77.19    8.10
   0   5 -17   66.59    8.60
   0   5 -17   62.69   11.20
   0   5 -17   53.19   12.80
   0   5 -17   72.09   11.00
   0   5 -17   76.99    9.40
   0   5 -17   64.89   10.30
   0   5 -17   87.49   10.00
   0   5 -17   77.09   10.00
   0  -4  17    4.40    3.50
   0  -4  17    5.00    3.00
   0  -4  17   -8.90    6.70
   0  -4  17    6.10    3.20
   0  -4  17    4.60    4.00
   0   4 -17    6.80    4.00
   0   4 -17   -0.50    3.70
   0   4 -17   -3.10    6.00
   0   4 -17    2.80    4.20
   0   4 -17    3.10    4.90
   0   4 -17    5.00    3.50
   0   4 -17    6.60    8.30
   0   4 -17   -0.40    2.90
   0   4 -17   -4.10    5.40
   0   3 -17  167.08   10.10
   0   3 -17  169.98   16.90
   0   3 -17  163.78   20.70
   0   3 -17  169.48   12.40
   0   3 -17  164.18   11.40
   0   3 -17  144.79   22.90
   0   3 -17  162.18   10.70
   0   3 -17  146.89    9.90
   0   3 -17  178.88    9.70
   0   2 -17   42.00   10.30
   0   2 -17   49.20    5.80
   0   2 -17   51.59    5.80
   0   2 -17   47.30   12.50
   0   2 -17   42.40    4.10
   0   2 -17   42.50   13.30
   0   2 -17   47.90    6.70
   0   2 -17   49.60    5.20
   0   1 -17  135.09   14.80
   0   1 -17  150.68    8.30
   0   1 -17  119.59   17.30
   0   1 -17  154.08   17.20
   0   1 -17  158.58   23.10
   0   0 -17   -9.70    5.50
   0   0 -17    1.80    2.20
   0   0 -17    8.40    7.70
   0   0 -17    2.00    8.00
   0   0 -17   -4.40    5.50
   0  -1 -17  153.88   15.30
   0  -1 -17  141.09    7.90
   0  -1 -17  154.78    8.10
   0  -1 -17  174.58   25.20
   0  -1 -17  168.58   17.80
   0  -1 -17  148.09   15.60
   0  -2 -17   49.70   10.10
   0  -2 -17   47.00    5.30
   0  -2 -17   51.49    3.80
   0  -2 -17   41.50   11.30
   0  -2 -17   60.59    6.40
   0  -2 -17   41.60    9.80
   0  -2 -17   41.90   14.90
   0  -3 -17  171.18   15.90
   0  -3 -17  178.68   26.90
   0  -3 -17  165.28   11.30
   0  -3 -17  168.28    8.70
   0  -3 -17  177.58   16.50
   0  -3 -17  173.08   10.70
   0   4  17    1.20    2.70
   0  -4 -17   10.50    4.10
   0  -4 -17    1.40    3.60
   0  -4 -17    0.00    4.10
   0  -4 -17   -5.60    8.90
   0  -4 -17   -2.90    5.80
   0  -4 -17    0.20    6.10
   0  -4 -17   -3.40    2.50
   0  -4 -17    8.00    4.80
   0   5  17   66.09    8.10
   0   5  17   76.69    8.00
   0   5  17   70.09    6.40
   0   5  17   72.49    5.80
   0   5  17   75.89    6.70
   0  -5 -17   59.89   11.60
   0  -5 -17   71.79    9.20
   0  -5 -17   45.80   15.90
   0  -5 -17   78.39    9.20
   0  -5 -17   60.99   11.30
   0  -5 -17   87.59   10.50
   0   6  17   37.80   12.00
   0   6  17   41.20    7.90
   0   6  17   44.00    7.80
   0   6  17   50.59    7.10
   0   6  17   47.50    6.60
   0  -6 -17   47.00   11.00
   0  -6 -17   42.70    8.50
   0  -6 -17   42.20    9.50
   0  -6 -17   54.49    9.30
   0  -6 -17   50.69    7.80
   0  -6 -17   35.10   16.20
   0   7  17   28.80    6.20
   0   7  17   24.50    6.80
   0   7  17   38.30    7.00
   0   7  17   26.90    9.80
   0   7  17   37.30    8.40
   0   7  17   35.40    7.60
   0   7  17   21.80    9.80
   0  -7 -17   22.30    8.10
   0  -7 -17   20.50    6.40
   0  -7 -17   41.10    9.20
   0  -7 -17   30.90    8.50
   0   8  17   19.60    9.10
   0   8  17   24.80    6.80
   0   8  17   18.70    6.40
   0   8  17   22.50    7.80
   0   8  17   39.50    9.50
   0   8  17   21.70    6.20
   0   8  17   12.50    9.00
   0  -8 -17   17.60    6.90
   0  -8 -17   29.40    8.40
   0  -8 -17   31.00    9.10
   0   9  17   23.20    5.90
   0   9  17   29.30    8.90
   0   9  17   24.30    8.70
   0   9  17   14.10   10.00
   0   9  17   22.40   10.70
   0   9  17   17.30    7.10
   0   9  17   20.60    8.70
   0  -9 -17   18.00    8.80
   0  -9 -17   42.30   10.30
   0  -9 -17   31.70    9.50
   0  -9 -17   40.70    8.60
   0  -9 -17   13.70    8.00
   0  -9 -17   29.90    9.80
   0  10  17   14.40    8.70
   0  10  17   17.20    8.70
   0  10  17   -8.50    5.20
   0  10  17    6.50    6.60
   0  10  17    2.10    8.70
   0  10  17   -4.20    6.70
   0  10  17   14.70    9.30
   0 -10 -17    3.10    8.60
   0 -10 -17    3.30    8.30
   0 -10 -17   -6.80    7.20
   0 -10 -17    4.60    8.80
   0 -10 -17    5.40    8.00
   0 -10 -17   -3.50    8.10
   0  11  17  138.19   15.00
   0  11  17  150.38   19.90
   0  11  17  121.89   18.80
   0  11  17  148.19   16.50
   0 -11 -17  131.89   18.60
   0 -11 -17  133.89   20.00
   0 -11 -17  128.59   20.40
   0 -11 -17  159.78   20.30
   0 -11 -17  155.58   19.20
   0  12  17   -4.80    8.60
   0  12  17    5.00    6.90
   0  12  17   -5.00   10.70
   0  12  17   13.00    9.70
   0  12  17   10.00    9.90
   0 -12 -17   -6.10    9.00
   0 -12 -17   19.10   10.10
   0 -12 -17   26.30   11.80
   0 -12 -17   10.40    8.60
   0 -12 -17    2.00    8.70
   0 -11  18   10.40   12.40
   0 -11  18    0.40   12.10
   0 -11  18   23.50   13.80
   0 -11  18   36.40   12.10
   0  11 -18   39.00   13.90
   0  11 -18   30.50   12.50
   0  11 -18   38.90   10.80
   0  11 -18   44.60   13.10
   0  11 -18    7.40    9.60
   0  11 -18   19.70    9.50
   0 -10  18   23.70   13.20
   0 -10  18   -5.20    8.00
   0 -10  18    1.70    7.60
   0 -10  18   21.90    9.20
   0 -10  18   35.20   12.10
   0  10 -18    7.20    7.50
   0  10 -18   12.60    9.50
   0  10 -18   17.10    8.30
   0  10 -18   18.10    9.60
   0  10 -18   14.80   10.40
   0  10 -18   14.70   10.00
   0  -9  18    4.30    7.10
   0  -9  18   20.70   17.70
   0  -9  18    6.40    8.00
   0  -9  18    2.70    6.50
   0  -9  18    4.40    8.20
   0  -9  18    3.30   10.30
   0   9 -18   15.40    8.50
   0   9 -18    6.40    7.00
   0   9 -18   14.10    8.20
   0   9 -18   13.20    8.30
   0   9 -18   10.90    8.00
   0   9 -18   -3.10    7.40
   0  -8  18    0.70    6.70
   0  -8  18   -7.90    7.40
   0  -8  18   31.20   14.20
   0  -8  18    0.70    6.90
   0  -8  18   -2.90    5.00
   0  -8  18    5.60    8.10
   0   8 -18   11.00    6.70
   0   8 -18    6.10    6.60
   0   8 -18   -0.70    7.20
   0   8 -18    6.30    7.10
   0   8 -18   -0.60    6.00
   0   8 -18    6.60    6.50
   0   8 -18   -0.70    6.60
   0  -7  18    8.10    6.10
   0  -7  18   11.70    5.10
   0  -7  18    0.50    9.20
   0  -7  18    6.60    7.70
   0  -7  18    7.60    5.50
   0  -7  18   14.90    7.40
   0   7 -18    0.10    5.50
   0   7 -18    3.00    6.60
   0   7 -18    2.20    6.20
   0   7 -18   15.50    7.00
   0   7 -18   12.80    6.00
   0   7 -18    4.60    7.70
   0  -6  18   36.00    7.10
   0  -6  18   26.60    7.30
   0  -6  18   11.40   12.30
   0  -6  18   27.10    6.90
   0  -6  18   15.30    9.70
   0  -6  18   39.00    6.60
   0   6 -18   36.10    7.60
   0   6 -18   26.00    7.10
   0   6 -18   17.60    6.00
   0   6 -18   31.50    9.20
   0   6 -18   30.50    7.70
   0   6 -18   18.20    6.20
   0  -5  18  163.28   19.60
   0  -5  18  140.89   24.30
   0  -5  18  143.59    9.30
   0  -5  18  157.18   10.00
   0  -5  18  149.49   10.30
   0   5 -18  146.99   12.90
   0   5 -18  156.88   13.10
   0   5 -18  119.79   18.30
   0   5 -18  149.69   11.50
   0   5 -18  150.48   11.50
   0   5 -18  160.88   14.00
   0   5 -18  134.69   10.60
   0   5 -18  131.39   12.00
   0  -4  18   15.50    3.30
   0  -4  18   20.60    3.30
   0   4 -18   10.30    5.30
   0   4 -18   14.80    4.60
   0   4 -18   16.70   10.30
   0   4 -18   -1.30    6.80
   0   4 -18    9.30    6.20
   0   4 -18   11.80    4.10
   0   4 -18   15.20    4.30
   0   4 -18   12.70    5.90
   0   3 -18    4.90    7.30
   0   3 -18    5.40    3.20
   0   3 -18   11.00    8.60
   0   3 -18    8.40    4.10
   0   3 -18   20.60    4.70
   0   3 -18    9.50    3.40
   0   3 -18    5.80    3.70
   0   3 -18    3.50   10.20
   0   2 -18   10.90    9.40
   0   2 -18   14.80    3.40
   0   2 -18   13.60    3.40
   0   2 -18   10.70    7.50
   0   2 -18   -0.90    9.20
   0   2 -18   10.00    4.30
   0   2 -18   13.60    2.60
   0   1 -18   -1.80    6.90
   0   1 -18    9.20    7.90
   0   1 -18   -6.50    6.90
   0   1 -18   -3.20    6.00
   0   0 -18  215.38   19.10
   0   0 -18  216.48   28.20
   0   0 -18  236.98   19.30
   0   0 -18  229.28   20.60
   0  -1 -18    6.90    7.70
   0  -1 -18    2.50    6.50
   0  -1 -18   -6.70    4.80
   0  -1 -18    0.50    8.90
   0  -2 -18    8.40    2.60
   0  -2 -18   11.10    2.30
   0  -2 -18   21.40    9.20
   0  -2 -18   24.00    7.70
   0  -2 -18   12.50   10.20
   0  -2 -18    0.50    6.70
   0  -3 -18    8.10    3.00
   0  -3 -18   17.60    7.80
   0  -3 -18   15.80    3.90
   0  -3 -18   -2.60    5.90
   0  -3 -18    0.20    9.60
   0  -3 -18    2.70    3.40
   0  -3 -18   11.10    2.70
   0  -3 -18    2.60    3.20
   0  -4 -18   10.70    4.70
   0  -4 -18   12.40    3.80
   0  -4 -18   16.70    4.20
   0  -4 -18   14.30    7.80
   0  -4 -18   14.10    4.90
   0  -4 -18    8.60    7.20
   0   5  18  145.89    7.70
   0   5  18  148.89    9.90
   0  -5 -18  146.89   11.70
   0  -5 -18  149.49   12.20
   0  -5 -18  153.38   11.40
   0  -5 -18  189.88   30.10
   0  -5 -18  135.59   16.80
   0  -5 -18  168.98   16.60
   0   6  18   30.70    5.40
   0   6  18   28.80    5.80
   0   6  18   30.00   11.00
   0   6  18   27.20    4.50
   0   6  18   23.10    5.40
   0   6  18   26.20    5.80
   0  -6 -18   21.70    6.90
   0  -6 -18   25.50    7.50
   0  -6 -18   44.10   10.10
   0  -6 -18   32.20    6.30
   0  -6 -18   34.80    7.60
   0  -6 -18   34.50    7.50
   0  -6 -18   23.50   13.50
   0   7  18   17.10    6.00
   0   7  18   11.60    9.00
   0   7  18   15.00    5.70
   0   7  18   -4.60    4.80
   0   7  18   -1.60    4.00
   0   7  18   -0.20    8.40
   0   7  18    0.80    4.10
   0  -7 -18    9.60    5.50
   0  -7 -18   12.10    7.00
   0  -7 -18    2.40    5.00
   0  -7 -18    5.30    5.50
   0  -7 -18   12.80    6.20
   0  -7 -18    4.20    5.90
   0   8  18   -1.90    4.30
   0   8  18   -2.00    6.50
   0   8  18   -4.10    8.10
   0   8  18    6.40    5.80
   0   8  18    6.00    5.00
   0   8  18    1.10    8.60
   0   8  18    6.10    6.30
   0  -8 -18   10.10    6.60
   0  -8 -18    0.60    6.80
   0  -8 -18    0.00    5.50
   0  -8 -18    0.30    5.80
   0  -8 -18   -0.70    7.70
   0  -8 -18   -4.20    5.70
   0   9  18    0.50    6.00
   0   9  18   -1.30    5.20
   0   9  18    5.20    6.70
   0   9  18   23.20   10.30
   0   9  18    5.10    5.40
   0   9  18    2.30    7.90
   0   9  18   -3.20    8.60
   0  -9 -18    6.20    7.60
   0  -9 -18   -0.10    6.80
   0  -9 -18   17.50    7.90
   0  -9 -18   13.90    8.60
   0  -9 -18   12.70    8.30
   0  -9 -18   16.20    7.70
   0  10  18   -2.50    8.30
   0  10  18   17.80   10.80
   0  10  18   22.40    7.60
   0  10  18    5.20    6.40
   0  10  18   25.90    9.60
   0  10  18    9.60    9.50
   0 -10 -18   23.90    8.60
   0 -10 -18   -3.10    8.20
   0 -10 -18   13.20    9.60
   0 -10 -18   15.20    8.40
   0 -10 -18   32.60    9.40
   0 -10 -18   17.40    8.90
   0  11  18   23.50    9.80
   0  11  18   37.30    8.40
   0  11  18   29.30   13.50
   0  11  18   22.70    8.10
   0  11  18   50.49   13.60
   0 -11 -18   38.40   12.40
   0 -11 -18   26.70   11.80
   0 -11 -18   23.80   11.00
   0 -11 -18   26.90   10.40
   0 -11 -18   21.20   10.70
   0 -11 -18   25.50   11.20
   0  -9  19   14.50    6.70
   0  -9  19    9.30    8.30
   0  -9  19  -10.10    8.70
   0  -9  19   27.50    8.90
   0  -9  19   17.30   13.90
   0   9 -19    8.90    8.30
   0   9 -19   19.30    8.20
   0   9 -19   17.50    9.50
   0   9 -19   16.90    9.30
   0   9 -19    8.40    7.60
   0   9 -19   22.80    9.30
   0   9 -19   13.70    7.10
   0  -8  19   15.60    5.50
   0  -8  19    5.00   11.80
   0  -8  19    0.60    5.50
   0  -8  19   11.20    6.60
   0  -8  19    0.40    5.50
   0  -8  19   -5.30    8.40
   0   8 -19   -1.50    6.60
   0   8 -19   -8.20    5.20
   0   8 -19    5.10    5.90
   0   8 -19    3.00    6.50
   0   8 -19   20.40    8.90
   0   8 -19   -2.50    6.80
   0   8 -19   11.20    6.40
   0  -7  19   12.60   10.00
   0  -7  19   14.20    5.80
   0  -7  19   10.70    5.40
   0  -7  19   21.30   12.80
   0   7 -19   25.00    6.90
   0   7 -19    9.10    7.00
   0   7 -19   21.00    7.80
   0   7 -19    8.50    6.40
   0   7 -19   12.40    7.80
   0   7 -19    9.70    6.30
   0  -6  19    5.30    4.40
   0  -6  19   10.40    6.90
   0  -6  19   40.40   11.80
   0  -6  19  -19.90    8.50
   0  -6  19    0.00    3.40
   0  -6  19   14.00    4.70
   0   6 -19    5.10    6.00
   0   6 -19   17.50   10.10
   0   6 -19    8.70    5.50
   0   6 -19    3.30    4.90
   0   6 -19   -5.50    4.20
   0   6 -19   -3.50    4.20
   0   6 -19    1.10    3.80
   0   6 -19   10.90    6.70
   0  -5  19    7.30    3.10
   0  -5  19    9.60    3.60
   0   5 -19    2.10    7.60
   0   5 -19   -3.50    2.90
   0   5 -19   -2.50    4.00
   0   5 -19    7.30    4.80
   0   5 -19    1.20    4.90
   0   5 -19    4.10    5.80
   0   5 -19   17.00    5.60
   0   5 -19   -2.90    3.40
   0   4 -19   98.39    8.60
   0   4 -19   98.19    8.90
   0   4 -19   93.69   17.00
   0   4 -19  126.39   17.60
   0   4 -19   90.79   10.50
   0   4 -19  104.89    8.90
   0   4 -19   99.69    7.90
   0   3 -19  196.38    9.50
   0   3 -19  214.08   21.30
   0   3 -19  183.78   11.40
   0   3 -19  177.98   12.20
   0   3 -19  195.88    9.90
   0   3 -19  228.58   19.70
   0   3 -19  190.08   10.60
   0   3 -19  204.38   12.20
   0   2 -19  187.88    9.00
   0   2 -19  205.58   18.80
   0   2 -19  230.08   25.50
   0   2 -19  222.38   21.00
   0   2 -19  189.78   11.10
   0   1 -19   -6.20    7.70
   0   1 -19    5.10    2.90
   0   1 -19   -7.60    8.10
   0   1 -19    2.60    7.10
   0   1 -19   -4.90    5.90
   0   1 -19   -1.30    2.60
   0   0 -19   -9.60    5.60
   0   0 -19   15.20    8.40
   0   0 -19    8.20   10.10
   0   0 -19    5.00    1.70
   0   0 -19    3.10    6.90
   0  -1 -19    8.70   10.40
   0  -1 -19   -3.10    6.40
   0  -1 -19   -0.90    6.20
   0  -1 -19    6.00    6.80
   0  -2 -19  221.68   18.10
   0  -2 -19  239.18   19.90
   0  -2 -19  165.98   26.60
   0  -2 -19  195.28    9.80
   0  -2 -19  184.78   17.40
   0  -2 -19  183.28   10.00
   0  -3 -19  172.48   17.10
   0  -3 -19  178.68   28.90
   0  -3 -19  195.58   10.80
   0  -3 -19  187.98   11.60
   0  -3 -19  195.38   17.80
   0  -3 -19  208.18    9.90
   0  -4 -19   99.59    8.70
   0  -4 -19  108.19    8.10
   0  -4 -19   98.89    6.40
   0  -4 -19   96.09    6.80
   0  -4 -19   94.79    7.80
   0  -4 -19   96.49   13.80
   0  -4 -19   96.09   13.80
   0  -4 -19  127.19   24.60
   0  -4 -19   87.19    9.40
   0   5  19   -1.20    1.90
   0  -5 -19    1.70    3.80
   0  -5 -19    2.50    6.50
   0  -5 -19   -5.10    3.70
   0  -5 -19    4.50    5.10
   0  -5 -19   -0.40    6.60
   0  -5 -19    2.40    3.60
   0  -5 -19    5.00    5.50
   0  -5 -19    5.10    3.80
   0   6  19   -1.30    2.60
   0   6  19    5.50    3.90
   0   6  19   -3.80    2.60
   0  -6 -19    2.00    4.90
   0  -6 -19    7.00    6.60
   0  -6 -19    3.90    4.50
   0  -6 -19    3.70    4.90
   0  -6 -19    9.90    4.80
   0  -6 -19   -2.90    5.40
   0  -6 -19   -0.90    5.20
   0  -6 -19  -10.40    9.90
   0   7  19    8.10    5.20
   0   7  19   16.40    5.60
   0   7  19   -0.10    8.00
   0   7  19   10.00    4.00
   0   7  19    5.70    4.20
   0  -7 -19   11.30    6.90
   0  -7 -19   -0.70    5.10
   0  -7 -19   30.90    7.60
   0  -7 -19    8.50    6.10
   0  -7 -19   12.40    7.40
   0  -7 -19    9.80    6.00
   0   8  19    7.60    5.50
   0   8  19    5.30    5.80
   0   8  19   -4.00    4.50
   0   8  19   -2.60    8.10
   0   8  19    8.20    8.00
   0   8  19    7.90    7.40
   0   8  19   12.40    4.90
   0  -8 -19   -9.90    6.40
   0  -8 -19   -5.10    4.90
   0  -8 -19    7.50    7.70
   0  -8 -19   -6.40    4.50
   0  -8 -19   -5.10    6.30
   0  -8 -19    7.50    6.90
   0  -8 -19    5.90    6.10
   0   9  19   23.90    7.90
   0   9  19    9.80    6.50
   0   9  19   11.90    6.00
   0   9  19   -2.20    8.50
   0   9  19    3.10    9.70
   0  -9 -19    8.10    8.20
   0  -9 -19   31.20    8.70
   0  -9 -19    6.90    7.40
   0  -9 -19   10.50    9.10
   0  -9 -19   -3.20    5.50
   0  -8  20   61.59    9.90
   0  -8  20    1.60   12.00
   0  -8  20   43.70    8.30
   0  -8  20   49.50   14.50
   0  -8  20   40.50    7.60
   0   8 -20   34.00    8.90
   0   8 -20   25.40    8.50
   0   8 -20   24.50    9.00
   0   8 -20   35.40    9.00
   0   8 -20   20.60   10.30
   0   8 -20   21.10    7.70
   0   8 -20   29.90    8.90
   0  -7  20   13.70    5.00
   0  -7  20   -6.60    8.30
   0  -7  20    4.90    5.90
   0  -7  20  -15.00   10.50
   0  -7  20    3.60    4.30
   0   7 -20    8.20    6.10
   0   7 -20    5.90    4.70
   0   7 -20    5.20    6.20
   0   7 -20   -5.20    5.10
   0   7 -20    1.90    6.20
   0   7 -20   11.10    7.10
   0   7 -20    7.30    8.00
   0  -6  20  -11.00   12.30
   0  -6  20   13.20    5.40
   0  -6  20    8.40    4.30
   0   6 -20   18.30    6.90
   0   6 -20    2.30    4.60
   0   6 -20   -0.20    7.90
   0   6 -20   12.00    4.20
   0   6 -20   14.90    6.90
   0   6 -20   11.30    5.80
   0   6 -20   18.60   11.70
   0   6 -20   15.60    6.40
   0   6 -20   12.40    6.00
   0   5 -20   16.30    6.40
   0   5 -20   20.60    6.40
   0   5 -20    2.30    7.40
   0   5 -20   22.80   10.30
   0   5 -20   29.50    5.90
   0   5 -20   28.00    6.70
   0   5 -20   16.50    4.40
   0   5 -20    7.10    4.30
   0   4 -20   44.60    6.90
   0   4 -20   37.00    5.30
   0   4 -20   41.60    6.10
   0   4 -20   40.00    7.60
   0   4 -20   44.20    6.90
   0   4 -20   51.79   12.60
   0   3 -20   30.00    6.30
   0   3 -20   17.30    3.20
   0   3 -20   12.80    8.10
   0   3 -20    9.90    9.70
   0   3 -20   20.60    3.80
   0   3 -20   21.20    4.60
   0   2 -20  113.19    8.40
   0   2 -20  135.99   22.30
   0   2 -20  113.39   15.60
   0   2 -20  116.49   23.40
   0   2 -20  124.69    9.20
   0   1 -20    1.90    2.70
   0   1 -20    5.60    8.10
   0   1 -20   -0.80    2.50
   0   1 -20   -6.40    6.10
   0   1 -20   -4.00   11.00
   0   0 -20   75.19   14.30
   0   0 -20   38.90   10.00
   0   0 -20   42.40   23.70
   0   0 -20   61.99    5.20
   0   0 -20   45.80    4.90
   0   0 -20   63.49   11.80
   0  -1 -20    2.10    2.50
   0  -1 -20  -10.80    5.60
   0  -1 -20    4.20    2.90
   0  -1 -20   40.90   16.10
   0  -1 -20   -3.30    6.90
   0  -1 -20  -11.00    5.50
   0  -2 -20  129.09   16.40
   0  -2 -20  113.89   15.00
   0  -2 -20  107.19    7.50
   0  -2 -20  128.59    8.40
   0  -2 -20  107.29   16.00
   0  -2 -20  127.19   24.60
   0  -3 -20   15.70    4.20
   0  -3 -20   22.00    8.20
   0  -3 -20   33.20   17.30
   0  -3 -20   25.30    5.10
   0  -3 -20   10.30    7.50
   0  -4 -20   60.19   11.10
   0  -4 -20   35.90    7.30
   0  -4 -20   41.00    4.20
   0  -4 -20   35.20    4.30
   0  -4 -20   28.00    5.20
   0  -5 -20    5.00    4.10
   0  -5 -20   11.20    4.50
   0  -5 -20   -5.90    6.10
   0  -5 -20   12.10    3.30
   0  -5 -20    8.30    5.00
   0  -5 -20   18.50    6.80
   0   6  20    5.00    2.70
   0  -6 -20    9.40    4.90
   0  -6 -20   12.70    6.20
   0  -6 -20    7.70    4.10
   0  -6 -20    3.30    4.70
   0  -6 -20   11.60    5.50
   0  -6 -20    0.40    6.10
   0  -6 -20   -6.00    5.70
   0   7  20    9.90    4.30
   0   7  20    4.70    2.80
   0   7  20    1.20    4.60
   0  -7 -20   10.20    5.90
   0  -7 -20    8.10    7.80
   0  -7 -20    3.60    4.20
   0  -7 -20   -0.40    5.00
   0  -7 -20  -11.60    5.00
   0  -7 -20    2.80    5.30
   0  -7 -20   -2.40    6.50
   0   8  20   35.40    5.10
   0   8  20   13.30    5.70
   0   8  20   31.40    6.50
   0   8  20   26.80    5.50
   0   8  20   30.80    7.40
   0   8  20   41.00   13.60
   0  -8 -20    9.60    7.90
   0  -8 -20   30.60   10.50
   0  -8 -20   42.00   10.10
   0  -8 -20   37.80   13.00
   0  -8 -20   39.40    8.40
   0  -8 -20   17.90    7.60
   0  -8 -20   31.90    8.40
   0   6 -21   17.10    6.70
   0   6 -21   21.80    6.30
   0   6 -21   13.60    5.10
   0   6 -21   14.20    5.60
   0   6 -21   13.90    4.10
   0   6 -21   19.10    9.20
   0   6 -21    8.00    6.90
   0   5 -21    9.80    8.30
   0   5 -21    8.50    4.70
   0   5 -21   -6.50    5.40
   0   5 -21    1.30   10.10
   0   5 -21    7.40    4.70
   0   5 -21   10.50    3.70
   0   5 -21   -0.10    3.00
   0   4 -21   16.20    3.90
   0   4 -21   20.00    6.40
   0   4 -21   14.20    5.20
   0   4 -21   -1.90   11.60
   0   4 -21   19.60    3.30
   0   4 -21   -0.90    7.30
   0   3 -21  135.99   18.10
   0   3 -21   92.49    9.50
   0   3 -21  105.19   18.30
   0   2 -21    1.60    3.90
   0   2 -21   12.70   10.00
   0   2 -21   11.90    4.00
   0   1 -21   29.70   11.00
   0   1 -21   15.70    4.40
   0   1 -21   19.10   10.10
   0   0 -21    3.00    7.30
   0   0 -21   -7.90    6.50
   0   0 -21    2.80    2.90
   0   0 -21    5.90    6.80
   0   0 -21    5.40    3.10
   0  -1 -21   10.30    3.50
   0  -1 -21   12.40    3.60
   0  -1 -21   17.20    9.30
   0  -1 -21    7.80    7.60
   0  -1 -21   -0.50    7.80
   0  -2 -21   15.70    4.30
   0  -2 -21    8.10    8.40
   0  -2 -21   12.80    3.90
   0  -3 -21   97.39    9.40
   0  -3 -21  102.89   15.00
   0  -3 -21   99.59    8.00
   0  -3 -21  104.29   15.00
   0  -4 -21   12.00    8.10
   0  -4 -21    5.80    6.80
   0  -4 -21   21.60    6.20
   0  -5 -21    2.70    7.00
   0  -5 -21    6.90    4.80
   0  -5 -21    4.20    4.00
   0  -5 -21    1.80    2.60
   0  -5 -21    5.40    5.20
   0  -6 -21   16.80    3.80
   0  -6 -21   21.00    8.80
   0  -6 -21    8.70    5.30
   0  -6 -21    9.20    4.40
   0  -6 -21   11.50    3.40
   0  -6 -21   13.70    6.80
   0  -6 -21   24.00    6.40
   0   4 -22    0.90    6.50
   0   4 -22   13.60    9.10
   0   4 -22    5.90    5.10
   0   3 -22   -3.70    7.30
   0   3 -22   10.40    4.90
   0   2 -22   30.40    5.80
   0   2 -22   31.90    6.30
   0   2 -22   37.00   10.40
   0   2 -22   18.50   11.30
   0   1 -22   93.99   14.30
   0   1 -22   75.99   16.20
   0   1 -22  100.39    8.20
   0   0 -22   20.00    5.10
   0   0 -22   11.60   13.50
   0   0 -22   17.50    8.40
   0   0 -22    9.90    4.00
   0  -1 -22   60.99   13.00
   0  -1 -22   77.59    7.10
   0  -1 -22   55.59   15.70
   0  -1 -22   70.79    7.80
   0  -1 -22   71.99   13.30
   0  -2 -22   36.00   10.30
   0  -2 -22   21.20    8.60
   0  -2 -22   31.70    5.80
   0  -2 -22   19.70    4.40
   0  -3 -22   -7.50    4.60
   0  -3 -22   -1.30    3.50
   0  -3 -22   -5.00    6.70
   0  -3 -22   -0.40    6.70
   0  -4 -22   18.30    9.30
   0  -4 -22   10.20    4.50
  -1  -2 -22   84.89   13.70
  -1  -2 -22   41.50    7.80
  -1  -2 -22   30.10    9.50
  -1  -1 -22   51.69    7.80
  -1  -1 -22   54.89    7.40
  -1   0 -22    1.50    9.90
  -1   0 -22   15.70    5.30
  -1   1 -22   53.09   17.00
  -1   1 -22   51.59   13.30
  -1   1 -22   43.20   11.60
  -1   1 -22   41.60    6.80
  -1   2 -22   53.69    7.60
  -1   2 -22   29.80    9.50
  -1   2 -22   65.19   15.50
  -1   2 -22   42.90    8.10
  -1  -6 -21   15.40    7.90
  -1  -6 -21   22.90    7.60
  -1  -6 -21   13.90    8.10
  -1  -6 -21   15.30    4.50
  -1  -6 -21    2.40    4.70
  -1  -6 -21   14.30    4.70
  -1  -5 -21    6.40    3.00
  -1  -5 -21    2.30    3.90
  -1  -5 -21    6.30    2.80
  -1  -5 -21    0.10    6.80
  -1  -5 -21    7.30    4.80
  -1  -5 -21    5.40    5.00
  -1  -4 -21    0.10    5.20
  -1  -4 -21   20.60    5.50
  -1  -4 -21   -8.80    6.40
  -1  -4 -21    6.00    2.80
  -1  -3 -21   14.50    6.60
  -1  -3 -21   18.60    9.80
  -1  -3 -21   17.40    8.40
  -1  -2 -21   31.10    9.40
  -1  -2 -21   21.70    6.40
  -1  -2 -21   37.90   10.20
  -1  -2 -21   30.60    5.80
  -1  -1 -21   -5.60    4.00
  -1  -1 -21    2.60    6.40
  -1  -1 -21   -6.40    6.00
  -1  -1 -21    1.70    8.20
  -1  -1 -21   -1.00    3.50
  -1   0 -21   14.20    7.50
  -1   0 -21  -11.50    6.20
  -1   0 -21    1.20    3.40
  -1   0 -21   -3.00    4.10
  -1   1 -21    4.10    8.50
  -1   1 -21   -2.00    6.10
  -1   1 -21    7.60    4.50
  -1   1 -21    7.30    4.50
  -1   2 -21   43.80   10.90
  -1   2 -21   34.50   12.30
  -1   2 -21   19.30    5.10
  -1   3 -21   10.80   11.50
  -1   3 -21    0.60    8.60
  -1   3 -21   14.80    3.40
  -1   3 -21   21.10    3.90
  -1   3 -21   19.50    5.50
  -1   3 -21   17.90    6.40
  -1   4 -21    2.70    5.20
  -1   4 -21    9.90    3.10
  -1   4 -21    8.00    3.30
  -1   4 -21    7.80    4.00
  -1   4 -21   10.20    4.90
  -1   4 -21    1.70   10.20
  -1   4 -21    0.00    8.30
  -1   5 -21    3.80    5.60
  -1   5 -21  -15.90    8.80
  -1   5 -21    0.30    6.40
  -1   5 -21    9.10    7.70
  -1   5 -21   18.20    6.10
  -1   5 -21   17.60    5.30
  -1   5 -21   -0.10    4.10
  -1   6 -21   11.10    6.90
  -1   6 -21   20.50    4.70
  -1   6 -21   37.50   10.30
  -1   6 -21   15.30    5.80
  -1   6 -21   28.30    8.80
  -1  -8 -20   34.50    9.90
  -1  -7 -20   22.20    7.30
  -1  -7 -20   17.10    8.60
  -1  -7 -20   10.00    5.90
  -1  -7 -20   28.70    8.70
  -1  -7 -20   16.30    8.30
  -1  -7 -20    3.00    5.60
  -1  -7 -20    7.70    5.10
   1   7  20    0.60    3.70
   1   7  20    8.10    4.20
  -1  -6 -20   14.90    5.80
  -1  -6 -20   13.90    5.00
  -1  -6 -20   24.10    9.10
  -1  -6 -20   25.40    8.70
  -1  -6 -20   20.90    6.10
  -1  -6 -20   27.90    6.60
   1   6  20   16.20    4.50
  -1  -5 -20   13.30    3.90
  -1  -5 -20    6.60    6.20
  -1  -5 -20   12.10    6.20
  -1  -5 -20    9.30    5.00
  -1  -5 -20   13.20    8.20
  -1  -5 -20    0.80    4.40
  -1  -4 -20    8.80    4.20
  -1  -4 -20   14.60    4.20
  -1  -4 -20    7.70    5.90
  -1  -4 -20    6.00    6.90
  -1  -4 -20   -3.70    3.90
  -1  -4 -20   -0.70    6.40
  -1  -4 -20    4.20    2.70
  -1  -3 -20   11.60    8.10
  -1  -3 -20   22.10    3.90
  -1  -3 -20   29.70    5.60
  -1  -3 -20   30.10    9.20
  -1  -3 -20   31.10    6.80
  -1  -2 -20   78.19   12.50
  -1  -2 -20   92.19    8.90
  -1  -2 -20   72.49   24.20
  -1  -2 -20   76.99    7.50
  -1  -2 -20   79.29   14.70
  -1  -2 -20   78.39   12.10
  -1  -1 -20    5.40    6.80
  -1  -1 -20    5.30   12.20
  -1  -1 -20   11.90    8.00
  -1  -1 -20   19.80    9.00
  -1  -1 -20   18.50    4.70
  -1  -1 -20   17.30    4.60
  -1   0 -20    6.30    4.10
  -1   0 -20    9.20    3.90
  -1   0 -20    2.50    6.60
  -1   0 -20    3.60   10.60
  -1   0 -20   10.10    8.70
  -1   1 -20   10.70   11.30
  -1   1 -20   14.80    7.90
  -1   1 -20    9.90    9.60
  -1   1 -20   27.90    5.30
  -1   2 -20   54.69   18.50
  -1   2 -20   82.59    6.00
  -1   2 -20   87.99   18.50
  -1   2 -20  109.49    9.70
  -1   2 -20   72.99    6.40
  -1   2 -20   85.49    8.30
  -1   2 -20   61.49   11.70
  -1   3 -20   31.50    5.30
  -1   3 -20   33.50    7.40
  -1   3 -20   25.30    9.10
  -1   3 -20   24.30    4.20
  -1   3 -20   17.10    5.40
  -1   3 -20   22.50    5.20
  -1   3 -20   14.60   13.50
  -1   4 -20    4.80    5.10
  -1   4 -20   24.50    6.80
  -1   4 -20   -0.60    4.00
  -1   4 -20   20.20    5.00
  -1   4 -20   11.80    5.70
  -1   4 -20   11.00    4.00
  -1   4 -20   13.40    9.10
  -1   4 -20    0.80    7.10
  -1   5 -20   11.50    5.30
  -1   5 -20   13.00    4.80
  -1   5 -20   11.40    6.00
  -1   5 -20    8.60    9.60
  -1   5 -20   26.30    5.40
  -1   5 -20   10.30    6.40
  -1   5 -20    1.50    6.60
   1  -5  20    6.70    3.80
   1  -5  20   15.30    3.20
  -1   6 -20   28.60    8.80
  -1   6 -20   23.10    6.80
  -1   6 -20   26.20    9.60
  -1   6 -20   10.40    5.70
  -1   6 -20   29.90    8.30
  -1   6 -20   17.10    5.10
  -1   6 -20   27.70    6.60
  -1   6 -20   20.10    7.10
  -1   6 -20   12.10   11.80
   1  -6  20   35.60    4.70
   1  -6  20   26.70    5.70
   1  -6  20   28.90    5.20
   1  -6  20   34.20    6.40
  -1   7 -20    9.80    7.30
  -1   7 -20   11.60    5.40
  -1   7 -20   14.90    9.00
  -1   7 -20   12.20    6.90
  -1   7 -20   14.10    7.30
  -1   7 -20   13.90    6.20
   1  -7  20   26.20    7.10
   1  -7  20    4.80    5.10
   1  -7  20    4.00    6.00
   1  -7  20   12.70    8.90
   1  -7  20   31.70   15.50
  -1  -9 -19   30.30   10.20
  -1  -9 -19   17.10    7.50
  -1  -9 -19   -3.70    7.70
  -1  -9 -19   29.10    9.80
  -1  -9 -19   15.10    8.20
   1   9  19    9.50    6.60
   1   9  19   26.70   11.30
   1   9  19   -6.20    8.10
   1   9  19   15.90    5.70
   1   9  19   24.70    9.20
  -1  -8 -19   33.30    9.30
  -1  -8 -19   15.90    8.20
  -1  -8 -19   13.30    7.00
  -1  -8 -19   22.00    7.20
  -1  -8 -19    7.80    7.80
  -1  -8 -19    6.50    5.20
   1   8  19   10.70    5.90
   1   8  19   10.70    5.80
   1   8  19    5.90    4.90
   1   8  19    6.20    8.30
   1   8  19   14.00    7.20
   1   8  19    6.70    6.30
  -1  -7 -19   21.90    6.60
  -1  -7 -19   12.10    6.70
  -1  -7 -19    6.80    7.70
  -1  -7 -19   34.80    8.60
  -1  -7 -19   33.20    7.40
   1   7  19   17.40    6.80
   1   7  19   19.50    5.50
   1   7  19   19.10    6.30
   1   7  19   25.60    6.60
   1   7  19   30.00    7.50
  -1  -6 -19    3.30    4.60
  -1  -6 -19    1.30    4.50
  -1  -6 -19    9.10    6.40
  -1  -6 -19    2.30    6.20
  -1  -6 -19   12.00    5.80
   1   6  19   10.90    5.80
   1   6  19   -3.70    3.40
   1   6  19    3.70    3.60
   1   6  19   -2.90    3.80
   1   6  19    2.40    2.90
  -1  -5 -19   -7.20    5.40
  -1  -5 -19   16.80   14.00
  -1  -5 -19    4.90    3.90
  -1  -5 -19    8.00    4.20
  -1  -5 -19   -1.30    4.40
  -1  -5 -19    0.50    4.50
   1   5  19   -0.90    3.30
  -1  -4 -19   70.69    9.50
  -1  -4 -19   55.69   11.00
  -1  -4 -19   55.69   11.50
  -1  -4 -19   47.70    6.20
  -1  -4 -19   53.89    7.60
  -1  -4 -19   61.89   11.20
  -1  -3 -19   10.70    5.30
  -1  -3 -19   12.90    3.20
  -1  -3 -19    9.20    7.10
  -1  -3 -19    9.30    3.90
  -1  -3 -19   -1.30    9.90
  -1  -3 -19   18.30    8.10
  -1  -3 -19   12.10    4.80
  -1  -3 -19   12.00    4.30
  -1  -2 -19  117.99    8.70
  -1  -2 -19  134.69   14.30
  -1  -2 -19  130.29   23.50
  -1  -2 -19  122.89   15.80
  -1  -2 -19  126.49    9.70
  -1  -2 -19  121.89   16.50
  -1  -2 -19  121.69    8.40
  -1  -1 -19   47.40    4.90
  -1  -1 -19   39.80    5.80
  -1  -1 -19   47.70    6.80
  -1  -1 -19   21.90   12.50
  -1  -1 -19   40.40   10.80
  -1  -1 -19   35.80    9.70
  -1  -1 -19   37.90    8.70
  -1  -1 -19   33.60    5.20
  -1   0 -19   -2.50    2.80
  -1   0 -19   -6.60    9.80
  -1   0 -19   -0.40    6.30
  -1   0 -19    0.30    6.10
  -1   0 -19    7.20    2.70
  -1   0 -19   12.10    6.90
  -1   0 -19    4.80    3.40
  -1   1 -19   46.90   11.70
  -1   1 -19   30.90    8.40
  -1   1 -19   38.20    6.10
  -1   1 -19   17.60   11.50
  -1   1 -19   49.50    5.30
  -1   2 -19  147.19   17.00
  -1   2 -19  131.89   10.10
  -1   2 -19  133.39   19.00
  -1   2 -19  124.09   10.20
  -1   2 -19  123.99    8.00
  -1   2 -19  139.09    9.90
  -1   2 -19  112.89   20.80
  -1   2 -19  125.59    7.50
  -1   2 -19  129.89    8.90
  -1   3 -19   11.40    4.30
  -1   3 -19   16.60    6.20
  -1   3 -19   15.90    3.90
  -1   3 -19   -2.10    6.70
  -1   3 -19    1.00    6.80
  -1   3 -19   13.30    4.80
  -1   3 -19    8.10    4.20
  -1   4 -19   50.79    9.50
  -1   4 -19   40.70    7.10
  -1   4 -19   52.49    9.00
  -1   4 -19   64.89   12.30
  -1   4 -19   47.00   12.30
  -1   4 -19   56.29    7.50
  -1   4 -19   62.79    8.20
  -1   4 -19   61.79    8.40
   1  -4  19   69.99    4.60
  -1   5 -19   -2.40    3.20
  -1   5 -19   10.90    5.70
  -1   5 -19   -4.90    4.00
  -1   5 -19    7.70    6.80
  -1   5 -19    0.80    4.70
  -1   5 -19   -2.90    4.80
  -1   5 -19    3.30    5.10
  -1   5 -19   16.90    8.10
   1  -5  19    5.40    3.10
   1  -5  19    2.30    4.40
   1  -5  19    3.00    3.60
  -1   6 -19   -5.90    6.00
  -1   6 -19    8.70    6.30
  -1   6 -19    2.20    5.40
  -1   6 -19   -5.30    3.90
  -1   6 -19    5.90    4.90
  -1   6 -19    5.50    6.10
  -1   6 -19    4.50    7.80
  -1   6 -19    7.40    6.60
   1  -6  19   -9.60    8.00
   1  -6  19    8.30    5.50
   1  -6  19   -0.90   11.70
   1  -6  19    3.80    4.40
   1  -6  19    9.30    4.10
   1  -6  19    9.10    5.20
  -1   7 -19   10.90    6.70
  -1   7 -19   32.60    8.60
  -1   7 -19   27.70    7.70
  -1   7 -19   36.10    9.30
  -1   7 -19   16.00    6.70
  -1   7 -19   33.90    9.50
   1  -7  19   25.90   10.70
   1  -7  19   19.00    6.20
   1  -7  19   20.40    6.70
  -1   8 -19   -2.90    6.50
  -1   8 -19   11.30    6.40
  -1   8 -19    9.00    8.10
  -1   8 -19    0.70    7.90
  -1   8 -19   19.70    8.90
  -1   8 -19    7.70    6.90
   1  -8  19   20.30   10.10
   1  -8  19   21.30    7.80
   1  -8  19   14.20    5.80
   1  -8  19   15.30    7.20
   1  -8  19   17.70   11.10
  -1   9 -19   18.30    9.20
  -1   9 -19   31.40   10.10
  -1   9 -19    7.40    7.60
  -1   9 -19   17.10    8.60
  -1   9 -19    5.90    8.80
   1  -9  19   14.30    9.00
   1  -9  19   -0.20   12.70
   1  -9  19    2.40    9.90
   1  -9  19   24.80    9.40
   1  -9  19   -1.30    7.00
  -1 -10 -18   38.30   10.10
  -1 -10 -18   41.80   11.50
  -1 -10 -18   38.10   11.70
  -1 -10 -18   17.70   11.60
  -1 -10 -18   49.40   10.90
   1  10  18   33.80    8.20
   1  10  18   30.70    8.60
   1  10  18   22.20   10.40
   1  10  18   23.60    9.80
   1  10  18   39.80   12.60
  -1  -9 -18   26.20    9.70
  -1  -9 -18   20.30    8.70
  -1  -9 -18   13.10    7.80
  -1  -9 -18   16.90    7.30
   1   9  18   19.60    7.10
   1   9  18   21.70    8.40
   1   9  18   24.20   10.70
   1   9  18   15.50    6.20
   1   9  18   17.30    9.10
  -1  -8 -18  111.59   14.70
  -1  -8 -18  108.69   14.30
  -1  -8 -18  110.59   15.00
  -1  -8 -18  107.59   13.00
   1   8  18  137.99   11.60
   1   8  18  103.59   11.20
   1   8  18  109.79   18.00
   1   8  18  123.99   13.00
   1   8  18  114.39   13.70
  -1  -7 -18    2.70    6.00
  -1  -7 -18    9.80   12.50
  -1  -7 -18   -8.50    5.80
  -1  -7 -18    8.20    5.30
  -1  -7 -18    3.60    5.40
   1   7  18    0.70    8.60
   1   7  18   18.90    6.80
   1   7  18    6.50    5.80
   1   7  18   10.20    6.10
   1   7  18   -0.80    4.30
   1   7  18    2.90    4.50
  -1  -6 -18   14.70    5.10
  -1  -6 -18    0.20    4.40
  -1  -6 -18   -2.80    5.80
  -1  -6 -18    3.20   11.80
  -1  -6 -18    3.40    5.40
  -1  -6 -18    9.30    6.70
  -1  -6 -18   -3.20    5.70
   1   6  18    6.80    4.80
   1   6  18   -1.50    4.20
   1   6  18    7.60    4.60
   1   6  18    2.50    3.70
  -1  -5 -18  145.39   11.10
  -1  -5 -18  161.68   13.10
  -1  -5 -18  148.89   12.70
  -1  -5 -18  132.19   14.60
  -1  -5 -18  146.39   26.10
  -1  -5 -18  152.18   13.90
  -1  -5 -18  150.98   12.50
  -1  -5 -18  147.19   12.10
   1   5  18  155.68    9.70
   1   5  18  171.38   11.30
   1   5  18  160.08    8.60
   1   5  18  150.88   10.30
  -1  -4 -18  112.59   14.30
  -1  -4 -18  107.29   13.80
  -1  -4 -18  113.39   10.40
  -1  -4 -18   96.09   20.80
  -1  -4 -18  114.59    9.90
  -1  -4 -18  125.29   11.90
  -1  -4 -18  124.29   10.50
  -1  -4 -18  108.59    9.50
   1   4  18  107.79    7.90
  -1  -3 -18   13.70    5.00
  -1  -3 -18    7.30    6.20
  -1  -3 -18    0.50    5.80
  -1  -3 -18   -2.90    3.80
  -1  -3 -18   -2.40    3.10
  -1  -3 -18    5.90    3.30
  -1  -3 -18    2.50    4.10
  -1  -3 -18    0.70    3.50
  -1  -2 -18   21.50    8.20
  -1  -2 -18   -0.10    5.00
  -1  -2 -18    4.50    3.30
  -1  -2 -18    7.40    4.10
  -1  -2 -18   10.20    3.50
  -1  -2 -18    5.60    4.70
  -1  -2 -18    5.30    3.80
  -1  -2 -18   -8.70    9.60
  -1  -2 -18    8.20    6.70
  -1  -1 -18   17.70    3.90
  -1  -1 -18   12.60    3.90
  -1  -1 -18   14.70    3.70
  -1  -1 -18   22.60    7.80
  -1  -1 -18    8.20    4.00
  -1  -1 -18   18.00    3.30
  -1  -1 -18   22.70    8.30
  -1  -1 -18   26.80   10.30
  -1  -1 -18   18.60   12.90
  -1   0 -18   38.90    9.60
  -1   0 -18   50.59    5.30
  -1   0 -18   46.60    6.10
  -1   0 -18   51.59   10.30
  -1   0 -18   44.30   14.70
  -1   0 -18   48.60   11.90
  -1   0 -18   52.39    5.60
  -1   0 -18   50.09    5.70
  -1   0 -18   49.80    4.30
  -1   1 -18   15.00    4.10
  -1   1 -18   21.30    4.40
  -1   1 -18   19.30    5.20
  -1   1 -18   14.10    3.50
  -1   1 -18   13.80    8.90
  -1   1 -18   10.50    9.20
  -1   1 -18   18.90    4.20
  -1   1 -18   14.30    7.50
  -1   2 -18    7.10    3.50
  -1   2 -18   -0.50    3.30
  -1   2 -18   -4.00    3.50
  -1   2 -18   -1.80    6.20
  -1   2 -18   -9.00    9.40
  -1   2 -18   11.30    7.30
  -1   2 -18    1.70    3.30
  -1   2 -18    4.90    3.40
  -1   3 -18   -2.80    3.00
  -1   3 -18   -8.30    4.10
  -1   3 -18    1.50    6.50
  -1   3 -18   -3.80    5.90
  -1   3 -18   -0.30    3.20
  -1   3 -18    8.10    4.40
  -1   3 -18    8.80    4.30
  -1   4 -18  122.29    9.30
  -1   4 -18  121.89   18.50
  -1   4 -18  110.89   11.10
  -1   4 -18  118.99    9.90
  -1   4 -18  119.79   15.30
  -1   4 -18  101.19    9.20
  -1   4 -18   92.89   11.40
  -1   4 -18  101.19   12.60
  -1   4 -18  104.39   10.30
   1  -4  18  110.79    9.30
   1  -4  18  117.29    7.30
   1  -4  18  117.19   10.40
   1  -4  18  126.39    8.80
  -1   5 -18  153.28   11.90
  -1   5 -18  130.39   15.60
  -1   5 -18  182.28   22.10
  -1   5 -18  162.88   13.60
  -1   5 -18  174.48   12.90
  -1   5 -18  152.18   13.80
  -1   5 -18  133.89   13.90
  -1   5 -18  153.98   12.60
   1  -5  18  174.08   11.30
   1  -5  18  142.89   24.50
   1  -5  18  177.28   20.80
   1  -5  18  161.28   11.70
   1  -5  18  161.78   12.00
   1  -5  18  167.98   14.10
  -1   6 -18    8.30    5.50
  -1   6 -18    0.70    6.90
  -1   6 -18   17.80    7.10
  -1   6 -18    7.70    6.30
  -1   6 -18    6.10    5.10
  -1   6 -18    0.10    5.30
  -1   6 -18    4.30    5.40
   1  -6  18   -3.40    8.30
   1  -6  18    2.50    4.90
   1  -6  18    5.80    5.70
   1  -6  18    5.10    5.80
   1  -6  18   17.10    6.30
   1  -6  18  -11.80    8.20
  -1   7 -18   -0.90    5.80
  -1   7 -18    1.20    7.60
  -1   7 -18   -3.30    6.20
  -1   7 -18    9.00    8.40
  -1   7 -18    0.40    5.50
  -1   7 -18    4.60    6.60
  -1   7 -18    8.10    5.60
   1  -7  18    2.90    5.50
   1  -7  18   -1.60    4.90
   1  -7  18    9.10    5.80
   1  -7  18    1.50    9.20
   1  -7  18    5.20    7.10
   1  -7  18   11.50    9.30
  -1   8 -18  108.79   14.70
  -1   8 -18  103.29   15.70
  -1   8 -18  117.19   15.20
  -1   8 -18  111.49   15.50
  -1   8 -18  106.69   15.40
  -1   8 -18  125.69   15.70
  -1   8 -18  119.19   15.60
   1  -8  18   99.29   12.80
   1  -8  18  112.79   12.20
   1  -8  18  131.79   19.20
   1  -8  18  110.19   15.60
   1  -8  18  133.89   16.20
   1  -8  18   92.89   21.40
  -1   9 -18   12.40    8.80
  -1   9 -18   23.30    8.60
  -1   9 -18   17.60    8.10
  -1   9 -18    1.90    8.30
  -1   9 -18   13.70    9.00
  -1   9 -18   25.50   10.60
   1  -9  18   26.20    7.70
   1  -9  18   39.10   13.60
   1  -9  18   -4.30    9.70
   1  -9  18   42.50    9.90
   1  -9  18   12.50    8.30
  -1  10 -18   25.90    8.40
  -1  10 -18   41.70   11.30
  -1  10 -18   25.00    8.90
  -1  10 -18   26.20   11.60
  -1  10 -18   22.20   11.10
  -1  10 -18   58.29   12.40
   1 -10  18   39.40   11.20
   1 -10  18   23.70   12.20
   1 -10  18   57.29   17.30
   1 -10  18   39.40   11.00
  -1 -11 -17   -7.70    8.40
  -1 -11 -17    7.90    9.60
  -1 -11 -17   13.60    9.40
  -1 -11 -17   -2.30    7.90
  -1 -11 -17    7.10    8.20
  -1 -11 -17   11.20    8.40
   1  11  17   26.10   11.20
   1  11  17   11.30    6.60
   1  11  17    4.90    9.10
   1  11  17   11.00    9.60
   1  11  17   12.90    7.10
  -1 -10 -17   11.70    8.40
  -1 -10 -17    5.70    8.80
  -1 -10 -17   19.90    8.30
  -1 -10 -17    7.90    8.60
   1  10  17   11.10    6.40
   1  10  17   17.30    7.50
   1  10  17    0.60    7.80
   1  10  17   17.00    8.60
   1  10  17   28.80   10.80
  -1  -9 -17   24.50    8.60
  -1  -9 -17    9.40    7.40
  -1  -9 -17   19.40    7.70
  -1  -9 -17    2.90    7.30
   1   9  17   -2.20    8.60
   1   9  17   15.20    8.00
   1   9  17   13.70    7.60
   1   9  17   18.50    9.20
   1   9  17    2.40    6.50
   1   9  17   27.70    7.80
   1   9  17   12.50    6.50
  -1  -8 -17    2.80    6.70
  -1  -8 -17   -1.40    5.80
  -1  -8 -17   -6.20    5.40
  -1  -8 -17   11.90    8.10
   1   8  17   11.40    5.40
   1   8  17    5.80    6.30
   1   8  17   16.90    6.10
   1   8  17    6.10    8.70
   1   8  17   10.50    9.30
   1   8  17   -7.10    6.50
   1   8  17    4.90    7.40
  -1  -7 -17   19.00    8.70
  -1  -7 -17   30.30    8.80
  -1  -7 -17   13.30    7.60
  -1  -7 -17   21.30    6.30
  -1  -7 -17   35.20    8.80
  -1  -7 -17   29.90    9.00
   1   7  17   18.80    9.10
   1   7  17   28.70    7.40
   1   7  17   21.40    7.90
   1   7  17   35.80    7.30
   1   7  17   17.50    9.50
   1   7  17   38.80    7.30
   1   7  17   34.70    7.70
  -1  -6 -17  108.09   22.50
  -1  -6 -17  116.99   14.10
  -1  -6 -17  113.79   13.60
  -1  -6 -17  116.89   10.40
  -1  -6 -17   91.59   12.70
  -1  -6 -17  116.89   14.50
  -1  -6 -17  107.49   13.40
  -1  -6 -17  120.59   12.80
   1   6  17  116.99   10.70
   1   6  17  100.49   15.90
   1   6  17  102.39    9.30
   1   6  17  144.99   12.20
   1   6  17  118.19    9.90
   1   6  17  106.09   12.10
  -1  -5 -17   12.30   11.90
  -1  -5 -17    9.90    6.90
  -1  -5 -17   -1.90    5.20
  -1  -5 -17   -4.10    4.50
  -1  -5 -17    4.30    4.80
  -1  -5 -17    3.40    5.20
  -1  -5 -17    0.40    3.70
   1   5  17   11.90    5.10
   1   5  17    2.40    3.80
   1   5  17    5.70    4.10
   1   5  17    8.30    4.50
  -1  -4 -17   25.50    6.90
  -1  -4 -17   35.10    5.70
  -1  -4 -17   32.50    6.80
  -1  -4 -17   21.50    7.90
  -1  -4 -17   39.80    6.70
  -1  -4 -17   52.19    9.10
  -1  -4 -17   30.40    6.40
  -1  -4 -17   49.40   15.80
  -1  -4 -17   31.00    8.90
   1   4  17   44.80    4.70
   1   4  17   26.90    5.40
   1   4  17   38.30    4.00
   1   4  17   32.70    5.20
  -1  -3 -17  128.39   10.20
  -1  -3 -17  109.49    8.00
  -1  -3 -17  102.49   13.40
  -1  -3 -17  118.69    9.10
  -1  -3 -17  116.99   22.10
  -1  -3 -17  132.89   10.20
  -1  -3 -17  115.59    9.10
  -1  -3 -17  111.69   13.60
  -1  -3 -17  125.29   10.60
  -1  -2 -17    7.70    6.80
  -1  -2 -17    5.50    3.90
  -1  -2 -17    7.30    4.50
  -1  -2 -17   11.60    3.20
  -1  -2 -17   10.70    7.10
  -1  -2 -17   -3.90    5.50
  -1  -2 -17   20.50   11.70
  -1  -2 -17    3.10    3.90
  -1  -2 -17   11.60    3.70
  -1  -2 -17   12.40    4.40
  -1  -1 -17  222.18   14.00
  -1  -1 -17  241.68   13.20
  -1  -1 -17  233.58   12.40
  -1  -1 -17  212.48   28.40
  -1  -1 -17  242.68   18.30
  -1  -1 -17  230.38   13.10
  -1  -1 -17  239.38   11.20
  -1  -1 -17  211.48   19.20
  -1  -1 -17  255.27   19.10
  -1   0 -17    0.30    6.70
  -1   0 -17    4.10    3.30
  -1   0 -17    6.10    6.10
  -1   0 -17    1.50    3.10
  -1   0 -17    0.70    2.10
  -1   0 -17   -4.30    5.50
  -1   0 -17    0.30    3.90
  -1   0 -17    9.50    9.10
  -1   0 -17    0.20    3.20
  -1   1 -17  216.78   11.40
  -1   1 -17  225.88   24.50
  -1   1 -17  228.28   18.70
  -1   1 -17  242.38   21.20
  -1   1 -17  219.08   11.30
  -1   1 -17  205.48   18.50
  -1   1 -17  251.57   14.20
  -1   1 -17  228.08   12.10
  -1   1 -17  222.98   12.60
  -1   2 -17    9.90    4.30
  -1   2 -17    8.40    5.20
  -1   2 -17   13.30    4.20
  -1   2 -17    2.80    7.00
  -1   2 -17   10.80    3.60
  -1   2 -17    0.00    6.50
  -1   2 -17    9.60    3.50
  -1   2 -17   -1.60    8.70
  -1   3 -17  119.59    9.10
  -1   3 -17  125.69    9.80
  -1   3 -17  103.19   19.80
  -1   3 -17  100.49    8.80
  -1   3 -17  123.09    9.90
  -1   3 -17  133.09   18.40
  -1   3 -17  109.19    9.20
  -1   3 -17  132.79   11.30
  -1   3 -17  122.29   15.90
   1  -3  17  126.59    8.50
   1  -3  17  113.09    6.50
  -1   4 -17   30.30   10.00
  -1   4 -17   45.10    7.00
  -1   4 -17   32.00    6.40
  -1   4 -17   27.10    7.20
  -1   4 -17   38.20    7.50
  -1   4 -17   48.90    7.00
  -1   4 -17   44.80   12.30
   1  -4  17   38.00    6.30
   1  -4  17   35.20    6.30
   1  -4  17   35.30    6.30
  -1   5 -17    7.60    7.00
  -1   5 -17    7.60    5.70
  -1   5 -17   -0.50    6.10
  -1   5 -17   11.20    4.80
  -1   5 -17    4.50    5.10
  -1   5 -17    8.50    5.00
  -1   5 -17   22.00    9.30
  -1   5 -17   17.30    6.50
   1  -5  17    6.20    4.90
   1  -5  17   -5.60    9.20
   1  -5  17    8.20    9.30
   1  -5  17    9.20    5.00
   1  -5  17   -0.50    5.50
   1  -5  17    7.60    5.00
  -1   6 -17  122.89   14.20
  -1   6 -17  116.89   13.80
  -1   6 -17  125.49   12.80
  -1   6 -17  109.39   14.60
  -1   6 -17  103.49   12.70
  -1   6 -17  111.19   14.30
  -1   6 -17  104.19   12.10
   1  -6  17  128.89   11.30
   1  -6  17   91.29   19.60
   1  -6  17  117.49   12.60
   1  -6  17  136.89   18.30
   1  -6  17  110.49   11.10
   1  -6  17  109.49   14.20
  -1   7 -17   30.20    7.90
  -1   7 -17   32.00    8.80
  -1   7 -17   30.20    9.50
  -1   7 -17   28.30    8.20
  -1   7 -17   33.70    8.40
  -1   7 -17   36.60    9.40
   1  -7  17   -3.40   10.50
   1  -7  17   18.20    8.70
   1  -7  17   40.50    9.60
   1  -7  17   24.10    7.10
   1  -7  17   42.10   12.30
  -1   8 -17    6.40    7.40
  -1   8 -17    3.30    6.00
  -1   8 -17   -1.60    7.30
  -1   8 -17   15.70    7.70
  -1   8 -17    2.70    6.90
  -1   8 -17   -8.80    7.20
  -1   8 -17   11.70    7.60
   1  -8  17    4.10    9.10
   1  -8  17   -3.40    6.40
   1  -8  17   -1.50   10.20
   1  -8  17    1.00    5.80
   1  -8  17    6.10    6.80
   1  -8  17    6.00    9.60
  -1   9 -17   24.00    9.30
  -1   9 -17   28.30   10.50
  -1   9 -17   15.80    8.90
  -1   9 -17   16.40    9.50
  -1   9 -17   15.10   12.90
  -1   9 -17   26.00    9.70
  -1   9 -17   35.70   10.10
   1  -9  17   -0.40    8.70
   1  -9  17   -3.60    9.70
   1  -9  17   19.20    8.50
   1  -9  17   -3.00    8.90
   1  -9  17   26.90    9.70
   1  -9  17    0.80    6.40
  -1  10 -17   23.10    8.90
  -1  10 -17   40.30   10.60
  -1  10 -17   13.30    7.50
  -1  10 -17    6.20    7.90
  -1  10 -17    2.40    9.80
  -1  10 -17   12.10    8.60
   1 -10  17    8.30    6.30
   1 -10  17   45.00   14.20
   1 -10  17   30.50   10.80
  -1  11 -17    4.20    7.30
  -1  11 -17   -4.70    9.90
  -1  11 -17   -1.80    8.70
  -1  11 -17    5.80    9.20
  -1  11 -17   15.20    9.90
  -1  11 -17   -2.10    7.80
  -1  11 -17    6.20    9.40
   1 -11  17    9.50   12.50
   1 -11  17   -3.80   12.60
   1 -11  17    3.70    8.50
   1 -11  17   25.90   10.30
  -1 -12 -16   10.90    7.90
  -1 -12 -16    7.90   10.40
  -1 -12 -16  -14.20    7.70
  -1 -12 -16   -9.90    8.60
  -1 -12 -16    8.50    9.20
  -1 -12 -16    8.80   10.00
   1  12  16    1.60    8.90
   1  12  16   13.50    8.20
   1  12  16    4.10   10.30
   1  12  16   10.90    8.30
  -1 -11 -16  -14.30    7.10
  -1 -11 -16   10.40    7.60
  -1 -11 -16   -3.60    6.30
  -1 -11 -16    2.90   12.00
   1  11  16    8.10    9.80
   1  11  16    4.20    6.50
   1  11  16   16.10   10.30
   1  11  16   -4.70    6.30
   1  11  16    2.60    8.60
   1  11  16   -1.70   10.00
  -1 -10 -16   51.19   11.80
  -1 -10 -16   47.80   12.00
  -1 -10 -16   55.09   12.50
  -1 -10 -16   46.90   11.10
   1  10  16   44.10   12.80
   1  10  16   41.60   11.60
   1  10  16   44.40   12.00
   1  10  16   44.70   11.50
   1  10  16   45.40    9.80
   1  10  16   54.39   12.30
  -1  -9 -16   45.20   11.00
  -1  -9 -16   54.09   12.70
  -1  -9 -16   70.39   11.60
  -1  -9 -16   56.89   12.60
   1   9  16   79.89   13.70
   1   9  16   49.70   12.20
   1   9  16   56.49   13.40
   1   9  16   62.49   10.60
   1   9  16   51.59    9.50
   1   9  16   62.69   12.20
  -1  -8 -16   20.10    8.80
  -1  -8 -16   43.20   11.60
  -1  -8 -16   37.10   10.50
  -1  -8 -16   45.90   16.40
  -1  -8 -16   55.99   10.10
   1   8  16   42.80   10.10
   1   8  16   36.10   10.50
   1   8  16   39.30    8.30
   1   8  16   45.80    8.50
   1   8  16   10.70    9.30
   1   8  16   44.70   11.70
   1   8  16   42.10   11.80
  -1  -7 -16   56.69   11.10
  -1  -7 -16   55.29   11.50
  -1  -7 -16   65.09   11.50
  -1  -7 -16   44.80   10.80
  -1  -7 -16   47.60    8.70
  -1  -7 -16   70.69   12.30
   1   7  16   73.79   13.90
   1   7  16   83.09   12.30
   1   7  16   65.99   10.60
   1   7  16   78.99    9.90
   1   7  16   58.79   12.50
   1   7  16   72.49   10.90
   1   7  16   57.99    9.10
  -1  -6 -16    6.00    5.80
  -1  -6 -16   17.80    7.20
  -1  -6 -16   16.90    7.50
  -1  -6 -16   21.50    6.00
  -1  -6 -16    3.10    7.30
  -1  -6 -16   17.60    7.10
   1   6  16   22.10    6.70
   1   6  16   19.30    5.80
   1   6  16    7.60    7.30
   1   6  16    4.60    7.40
   1   6  16   23.10    6.40
   1   6  16   21.00    7.30
   1   6  16   16.70    5.30
  -1  -5 -16    3.50    3.20
  -1  -5 -16   -1.50    5.60
  -1  -5 -16    5.30    5.80
  -1  -5 -16    3.50    5.00
  -1  -5 -16   18.50    7.20
  -1  -5 -16   -5.20    9.30
  -1  -5 -16    9.20    5.70
  -1  -5 -16    6.90    5.80
   1   5  16   13.00    4.80
   1   5  16    6.20    4.40
   1   5  16   14.90    5.40
   1   5  16   18.10   15.40
   1   5  16    5.50    4.80
  -1  -4 -16    1.60    9.70
  -1  -4 -16    4.00    5.30
  -1  -4 -16   13.80    5.40
  -1  -4 -16    9.20    4.60
  -1  -4 -16    6.40    5.30
  -1  -4 -16   -1.50    5.60
  -1  -4 -16    9.10    3.50
   1   4  16   14.60    4.00
   1   4  16    7.80    4.50
   1   4  16    7.90    4.50
   1   4  16    9.50    4.00
   1   4  16   10.30    4.50
  -1  -3 -16   60.99   12.80
  -1  -3 -16   66.89   10.50
  -1  -3 -16   53.29    7.80
  -1  -3 -16   62.69    6.40
  -1  -3 -16   40.20   15.50
  -1  -3 -16   51.19   10.20
  -1  -3 -16   70.49    8.40
  -1  -3 -16   61.69    6.90
  -1  -3 -16   66.69    9.20
   1   3  16   49.30    5.40
   1   3  16   65.29    7.20
   1   3  16   53.29    4.10
   1   3  16   58.89    6.30
  -1  -2 -16   21.20    9.00
  -1  -2 -16   21.50    7.60
  -1  -2 -16   26.90    5.40
  -1  -2 -16   30.10   13.50
  -1  -2 -16   16.30    6.70
  -1  -2 -16   31.00    5.60
  -1  -2 -16   23.50    5.70
  -1  -2 -16   23.20    4.80
  -1  -2 -16   27.10    3.60
  -1  -1 -16   67.69    7.40
  -1  -1 -16   67.29    6.80
  -1  -1 -16   97.29   18.80
  -1  -1 -16   60.19    4.00
  -1  -1 -16   55.89   10.20
  -1  -1 -16   59.79    7.40
  -1  -1 -16   65.29    6.50
  -1  -1 -16   67.79   11.20
  -1  -1 -16   50.59   11.40
  -1   0 -16   72.59    7.30
  -1   0 -16   64.39    7.50
  -1   0 -16   64.39   10.70
  -1   0 -16   78.89   11.60
  -1   0 -16   69.59    6.70
  -1   0 -16   32.60   11.90
  -1   0 -16   66.69    6.60
  -1   0 -16   80.09   13.20
  -1   1 -16   70.69    6.70
  -1   1 -16   71.59   11.70
  -1   1 -16   58.99    7.20
  -1   1 -16   70.09   11.90
  -1   1 -16   56.89    7.70
  -1   1 -16   69.19    7.00
  -1   1 -16   68.39   13.00
  -1   1 -16   56.19    4.80
  -1   1 -16   72.49   16.60
  -1   1 -16   58.29    6.00
  -1   2 -16   26.60    6.50
  -1   2 -16   24.60    7.60
  -1   2 -16   21.00    4.30
  -1   2 -16   30.00   12.40
  -1   2 -16   24.90    5.50
  -1   2 -16   20.60    8.60
  -1   2 -16   23.80    5.00
   1  -2  16   24.30    4.40
   1  -2  16   24.70    4.40
  -1   3 -16   68.99    8.10
  -1   3 -16   50.19   12.20
  -1   3 -16   66.49    9.90
  -1   3 -16   76.09   12.50
  -1   3 -16   59.19    7.70
  -1   3 -16   45.90    6.40
  -1   3 -16   62.39    6.90
  -1   3 -16   45.40   12.50
   1  -3  16   72.19    8.20
   1  -3  16   63.89    6.90
   1  -3  16   56.49    7.20
   1  -3  16   61.09    7.30
  -1   4 -16   15.40    4.60
  -1   4 -16   16.40    5.50
  -1   4 -16   12.90    5.00
  -1   4 -16    3.50    5.60
  -1   4 -16    9.80    4.60
  -1   4 -16    3.70    9.00
   1  -4  16   15.40    5.90
   1  -4  16   18.80    5.40
   1  -4  16    7.20    5.50
   1  -4  16   20.00   12.30
   1  -4  16    6.10    4.60
   1  -4  16   21.40   15.80
  -1   5 -16    8.20    5.40
  -1   5 -16   10.90    5.40
  -1   5 -16   15.00    5.90
  -1   5 -16   -1.60    5.40
  -1   5 -16    7.20    6.80
  -1   5 -16    7.50    5.30
  -1   5 -16   12.60    7.90
   1  -5  16    2.60    4.50
   1  -5  16   11.40    6.70
   1  -5  16   -0.60    7.90
   1  -5  16    6.40    5.20
   1  -5  16   20.50   11.70
   1  -5  16    6.10    4.80
  -1   6 -16   10.00    6.10
  -1   6 -16   16.10    7.90
  -1   6 -16   13.40    6.50
  -1   6 -16   20.70    7.40
  -1   6 -16   21.90    9.30
  -1   6 -16   20.90    7.60
  -1   6 -16   14.20    6.30
   1  -6  16   22.90    9.80
   1  -6  16   19.10   12.40
   1  -6  16    9.90    6.00
   1  -6  16   20.40    8.00
   1  -6  16   26.40    7.20
   1  -6  16   22.20    7.20
  -1   7 -16   80.29   12.80
  -1   7 -16   66.09   11.60
  -1   7 -16   59.39   10.00
  -1   7 -16   71.09   12.10
  -1   7 -16   54.89   14.00
  -1   7 -16   65.29   13.20
  -1   7 -16   62.09   11.70
   1  -7  16   55.59    9.70
   1  -7  16   88.09   13.50
   1  -7  16   65.59   13.90
   1  -7  16   65.19   17.50
   1  -7  16   71.99   10.80
   1  -7  16   57.19   11.20
  -1   8 -16   37.10    9.00
  -1   8 -16   46.50   11.70
  -1   8 -16   23.80   10.10
  -1   8 -16   50.29   11.00
  -1   8 -16   50.89   12.00
  -1   8 -16   34.80    9.30
  -1   8 -16   37.50    9.10
   1  -8  16   33.70   11.40
   1  -8  16   46.90   11.50
   1  -8  16   27.20    8.20
   1  -8  16   32.30   13.90
   1  -8  16   34.10   14.70
   1  -8  16   31.50   13.40
  -1   9 -16   90.19   19.80
  -1   9 -16   54.69   13.80
  -1   9 -16   53.19   12.70
  -1   9 -16   85.69   13.60
  -1   9 -16   42.80   11.80
  -1   9 -16   84.09   14.40
  -1   9 -16   76.79   14.00
   1  -9  16   50.49   15.60
   1  -9  16   74.39   14.80
   1  -9  16   80.29   12.30
   1  -9  16   71.59   14.10
   1  -9  16   59.69   11.00
  -1  10 -16   20.80   11.30
  -1  10 -16   60.89   14.00
  -1  10 -16   62.19   13.60
  -1  10 -16   61.39   12.20
  -1  10 -16   58.19   12.80
  -1  10 -16   57.49   13.50
  -1  10 -16   53.39   11.90
   1 -10  16   55.29   10.80
   1 -10  16   37.60   12.40
   1 -10  16   54.09   13.60
   1 -10  16   56.99   11.80
   1 -10  16   53.79   17.10
   1 -10  16   53.29   13.90
  -1  11 -16   -4.70    7.10
  -1  11 -16   -8.90    9.60
  -1  11 -16    3.70    8.60
  -1  11 -16   21.10    9.20
  -1  11 -16   -3.00    8.00
  -1  11 -16   -1.90    7.70
   1 -11  16    9.30    8.40
   1 -11  16   -2.90    8.60
   1 -11  16    5.20   11.00
  -1  12 -16   23.20   11.30
  -1  12 -16   21.30   11.50
  -1  12 -16   -3.20    9.00
  -1  12 -16   13.90   11.50
  -1  12 -16    4.60    8.60
  -1  12 -16   -0.30    8.90
  -1  12 -16   10.10   11.20
   1 -12  16   -3.50   11.00
   1 -12  16   18.70   12.80
  -1 -13 -15   15.10    9.90
  -1 -13 -15   26.20   10.80
  -1 -13 -15   14.30   10.70
  -1 -13 -15   24.60   11.80
  -1 -13 -15   14.20   12.00
   1  13  15    2.50    9.10
   1  13  15    5.30    9.70
   1  13  15   11.70    9.80
   1  13  15   13.50    8.00
  -1 -12 -15  114.69   19.90
  -1 -12 -15   88.89   15.60
  -1 -12 -15  111.39   17.80
   1  12  15   66.49   14.60
   1  12  15   91.79   18.80
  -1 -11 -15   10.70    8.60
  -1 -11 -15   -0.70    9.00
  -1 -11 -15    5.60    7.30
  -1 -11 -15   -5.00    6.70
   1  11  15   10.20    9.80
   1  11  15    1.10    8.40
   1  11  15    7.00    7.30
   1  11  15   -7.70    8.50
   1  11  15   -1.60    6.60
   1  11  15  -23.10    7.10
  -1 -10 -15   69.99   15.00
  -1 -10 -15   58.39   12.70
  -1 -10 -15   80.19   15.80
  -1 -10 -15   91.59   14.50
   1  10  15   85.89   13.30
   1  10  15   88.49   12.50
   1  10  15  106.99   16.00
   1  10  15   81.19   15.80
   1  10  15   59.39   14.10
   1  10  15   64.29   13.20
  -1  -9 -15   41.20   11.20
  -1  -9 -15   59.39   12.70
  -1  -9 -15   65.29   11.30
  -1  -9 -15   54.39   12.20
  -1  -9 -15   53.09   13.10
  -1  -9 -15   54.69   11.70
   1   9  15   70.49   13.70
   1   9  15   70.19   11.30
   1   9  15   74.69   13.20
   1   9  15   48.50   12.60
   1   9  15   61.39   13.10
   1   9  15   67.89   11.20
  -1  -8 -15    8.30    6.80
  -1  -8 -15    2.70    7.20
  -1  -8 -15    4.80    5.70
  -1  -8 -15   -4.10    7.00
  -1  -8 -15    3.50    7.80
  -1  -8 -15   -0.90    7.90
   1   8  15    9.60    7.30
   1   8  15   10.10    8.70
   1   8  15    6.20    7.30
   1   8  15   11.90    6.10
   1   8  15    9.90    7.10
   1   8  15    5.70    7.70
   1   8  15    9.80    9.00
  -1  -7 -15  609.74   34.60
  -1  -7 -15  593.04   30.40
  -1  -7 -15  608.54   34.20
  -1  -7 -15  624.64   34.20
  -1  -7 -15  646.84   33.00
  -1  -7 -15  685.03   35.50
   1   7  15  639.14   30.70
   1   7  15  650.73   36.10
   1   7  15  648.34   36.80
   1   7  15  652.63   32.90
   1   7  15  626.84   33.90
   1   7  15  603.94   30.40
   1   7  15  648.94   34.30
  -1  -6 -15   89.09   13.20
  -1  -6 -15   67.99   11.30
  -1  -6 -15   83.69   12.80
  -1  -6 -15  104.09   12.40
  -1  -6 -15  102.99   14.00
  -1  -6 -15   95.89    9.30
   1   6  15   95.09    9.50
   1   6  15   79.19   10.80
   1   6  15   99.29   14.80
   1   6  15   81.49   12.00
   1   6  15   96.49   12.80
   1   6  15   75.39   13.60
   1   6  15  101.49   10.80
  -1  -5 -15   24.10    7.10
  -1  -5 -15   12.70    7.30
  -1  -5 -15   12.80    6.00
  -1  -5 -15   16.20    4.60
  -1  -5 -15   13.60    6.40
  -1  -5 -15   18.70    7.20
  -1  -5 -15    6.80    6.40
   1   5  15   20.50    5.40
   1   5  15   14.00    5.50
   1   5  15    9.70    7.30
   1   5  15   27.40    8.30
   1   5  15   16.70    4.90
   1   5  15   22.90    6.80
   1   5  15    9.50    7.50
  -1  -4 -15   31.30    7.50
  -1  -4 -15   16.80    6.10
  -1  -4 -15   25.10    7.90
  -1  -4 -15   23.70    7.00
  -1  -4 -15   11.50   11.20
  -1  -4 -15   25.50    4.40
  -1  -4 -15   16.30    7.00
  -1  -4 -15   20.20    5.50
  -1  -4 -15   20.40    7.30
   1   4  15   23.50    5.10
   1   4  15   30.60    5.20
   1   4  15   22.80    5.80
   1   4  15   33.50    6.70
   1   4  15   16.40    5.60
  -1  -3 -15   14.50    4.90
  -1  -3 -15    5.50    5.10
  -1  -3 -15   15.00    6.60
  -1  -3 -15   17.40    6.90
  -1  -3 -15    8.20    5.40
  -1  -3 -15   -6.50    8.80
  -1  -3 -15   11.00    3.80
  -1  -3 -15    9.50    3.00
  -1  -3 -15   10.90    4.80
   1   3  15   11.60    4.50
   1   3  15    9.10    4.20
   1   3  15   12.80    4.10
   1   3  15   11.00    3.60
  -1  -2 -15  184.78   16.60
  -1  -2 -15  213.18   23.50
  -1  -2 -15  185.58    9.00
  -1  -2 -15  201.58   12.20
  -1  -2 -15  190.78   15.40
  -1  -2 -15  177.68   14.90
  -1  -2 -15  184.38   11.40
  -1  -2 -15  177.58   11.70
  -1  -2 -15  184.98    8.70
   1   2  15  189.78    8.80
   1   2  15  177.78   10.80
   1   2  15  187.38    9.90
   1   2  15  188.18   10.30
  -1  -1 -15    8.20    5.90
  -1  -1 -15   20.10    4.60
  -1  -1 -15   11.50    3.80
  -1  -1 -15   14.40    4.20
  -1  -1 -15   13.70    4.80
  -1  -1 -15   23.90    8.40
  -1  -1 -15   19.30    7.20
  -1  -1 -15    6.40    8.80
   1   1  15   14.20    2.90
   1   1  15   12.70    3.30
  -1   0 -15   -2.50    3.20
  -1   0 -15   -4.20    2.90
  -1   0 -15   -1.40    3.00
  -1   0 -15    0.60    5.60
  -1   0 -15    1.20    8.30
  -1   0 -15    4.30    2.80
  -1   0 -15   -5.90    5.60
  -1   0 -15   -6.60    5.00
   1   0  15    1.80    2.10
  -1   1 -15   22.60    9.20
  -1   1 -15    8.30    6.30
  -1   1 -15    6.10    6.20
  -1   1 -15    8.10    4.30
  -1   1 -15    8.90    4.60
  -1   1 -15   12.30    9.70
  -1   1 -15   12.20    3.70
   1  -1  15   12.50    3.20
   1  -1  15   12.80    3.40
  -1   2 -15  176.28    9.80
  -1   2 -15  178.58   11.50
  -1   2 -15  165.88   22.70
  -1   2 -15  181.08   17.60
  -1   2 -15  188.18   16.10
  -1   2 -15  192.18   11.40
  -1   2 -15  159.78   11.40
  -1   2 -15  193.08   12.70
  -1   2 -15  188.48   13.10
   1  -2  15  185.98   11.10
   1  -2  15  169.78   11.20
   1  -2  15  189.48   10.40
   1  -2  15  196.38   10.60
  -1   3 -15    9.60    8.60
  -1   3 -15   11.30    6.30
  -1   3 -15    8.80    9.10
  -1   3 -15    9.60    3.80
  -1   3 -15    5.30    4.40
  -1   3 -15    3.70    4.20
  -1   3 -15    8.80    4.00
  -1   3 -15   21.90    7.80
  -1   3 -15   17.80    4.90
   1  -3  15   11.00    4.40
   1  -3  15   15.10    5.10
   1  -3  15   12.90    4.70
   1  -3  15    9.30    5.00
  -1   4 -15   21.70    5.40
  -1   4 -15   33.50    7.00
  -1   4 -15   24.50   12.10
  -1   4 -15   30.60    7.00
  -1   4 -15   24.20    5.40
   1  -4  15   47.30    8.20
   1  -4  15   19.10   12.20
   1  -4  15   31.70    6.10
   1  -4  15    5.60    7.80
   1  -4  15   23.50    5.80
   1  -4  15   28.90    7.30
  -1   5 -15   11.40    6.20
  -1   5 -15   14.30    5.10
  -1   5 -15    8.50    6.40
  -1   5 -15    9.10    8.50
  -1   5 -15    8.20    5.60
  -1   5 -15   12.80    5.60
   1  -5  15   18.50    7.10
   1  -5  15   16.60    8.90
   1  -5  15    8.90    7.30
   1  -5  15    9.40    5.20
   1  -5  15   20.90    6.10
   1  -5  15   16.90   10.90
  -1   6 -15   97.59   11.30
  -1   6 -15   75.39   11.50
  -1   6 -15   72.69   11.50
  -1   6 -15  102.39   13.60
  -1   6 -15   87.69   12.00
  -1   6 -15   89.69   13.40
  -1   6 -15  103.39   15.00
   1  -6  15   93.99   15.40
   1  -6  15   93.59   19.20
   1  -6  15   99.19   11.70
   1  -6  15   93.59   13.40
   1  -6  15  101.49   13.80
   1  -6  15   73.49   10.20
  -1   7 -15  630.84   33.70
  -1   7 -15  630.94   34.30
  -1   7 -15  636.34   35.10
  -1   7 -15  655.13   33.50
  -1   7 -15  606.54   31.40
  -1   7 -15  649.54   36.30
  -1   7 -15  619.94   34.40
   1  -7  15  608.24   31.80
   1  -7  15  635.54   32.10
   1  -7  15  613.14   37.40
   1  -7  15  622.34   43.70
   1  -7  15  625.44   34.90
  -1   8 -15    0.30    6.20
  -1   8 -15   -5.60    6.40
  -1   8 -15   14.10    8.20
  -1   8 -15    8.10    6.90
  -1   8 -15    0.00    6.30
  -1   8 -15    8.80    9.40
   1  -8  15    1.60    6.30
   1  -8  15   17.80    7.60
   1  -8  15    5.60    8.60
   1  -8  15   19.70    8.40
   1  -8  15    6.20    9.20
   1  -8  15   13.30    6.20
  -1   9 -15   47.60   13.70
  -1   9 -15   68.29   13.90
  -1   9 -15   79.09   14.60
  -1   9 -15   77.99   14.20
  -1   9 -15   56.09   12.90
  -1   9 -15   77.69   14.30
  -1   9 -15   51.49   11.20
   1  -9  15   41.80   12.30
   1  -9  15   71.29   14.20
   1  -9  15   61.49   11.50
   1  -9  15   61.29   16.40
   1  -9  15   72.09   13.80
   1  -9  15   52.89   12.60
  -1  10 -15   85.89   15.80
  -1  10 -15   89.29   17.00
  -1  10 -15   66.29   13.00
  -1  10 -15   97.59   17.10
  -1  10 -15   72.99   12.90
  -1  10 -15   94.39   18.10
  -1  10 -15   79.19   16.60
   1 -10  15   91.79   20.00
   1 -10  15   76.39   15.70
   1 -10  15   64.09   12.00
   1 -10  15   76.19   18.10
   1 -10  15   82.59   13.40
  -1  11 -15   15.80   11.40
  -1  11 -15   11.10    9.40
  -1  11 -15   12.60    9.20
  -1  11 -15   -1.20    8.40
  -1  11 -15   -5.80    7.20
  -1  11 -15    1.30    7.70
  -1  11 -15   -4.20    9.20
   1 -11  15  -10.10    7.80
   1 -11  15   -2.70    6.60
   1 -11  15  -25.10    7.50
   1 -11  15   17.00   12.00
   1 -11  15   10.10    7.80
  -1  12 -15  118.59   20.50
  -1  12 -15  107.09   18.20
  -1  12 -15  110.09   18.80
  -1  12 -15   99.69   17.00
   1 -12  15  122.69   21.10
   1 -12  15  129.69   22.50
   1 -12  15  103.29   36.30
  -1  13 -15    1.20   10.80
  -1  13 -15   20.30   16.00
  -1  13 -15   34.30   12.60
  -1  13 -15   13.90   11.60
  -1  13 -15   -5.30   10.80
  -1  13 -15   34.10   13.80
   1 -13  15   17.30   12.20
   1 -13  15   17.40   12.30
   1 -13  15   22.60   11.30
  -1 -14 -14   57.09   16.40
  -1 -14 -14   55.69   16.30
  -1 -14 -14   55.79   15.80
  -1 -14 -14   60.79   15.00
  -1 -14 -14   73.29   18.60
  -1 -14 -14   73.99   25.80
   1  14  14   17.50   12.80
   1  14  14   61.19   14.90
   1  14  14   55.29   12.90
   1  14  14   38.00   12.40
  -1 -13 -14   68.79   16.00
  -1 -13 -14  106.19   23.70
  -1 -13 -14  115.09   18.40
  -1 -13 -14  121.19   18.70
  -1 -13 -14  149.79   22.30
  -1 -13 -14   91.39   18.60
   1  13  14   79.69   15.30
   1  13  14  116.29   17.00
   1  13  14   95.49   16.30
   1  13  14  104.19   17.20
  -1 -12 -14   34.00   10.30
  -1 -12 -14   32.40   11.80
  -1 -12 -14   68.39   13.50
  -1 -12 -14   51.99   13.50
   1  12  14   39.40   11.70
   1  12  14   30.80   11.20
   1  12  14   14.50   12.30
   1  12  14   15.30    9.00
   1  12  14   32.00   13.40
  -1 -11 -14   63.09   15.20
  -1 -11 -14   57.69   12.90
  -1 -11 -14   60.69   14.10
  -1 -11 -14   59.09   13.70
   1  11  14   49.50   13.60
   1  11  14   61.49   15.90
   1  11  14   50.09   12.10
   1  11  14   70.89   12.30
   1  11  14   58.49   12.50
  -1 -10 -14   -3.90    7.30
  -1 -10 -14   16.20    9.60
  -1 -10 -14   10.20    7.90
  -1 -10 -14    7.10    8.90
  -1 -10 -14    2.70    7.90
   1  10  14   -0.20    9.20
   1  10  14   -5.40    6.80
   1  10  14  -10.10    7.00
   1  10  14   -4.40    8.50
   1  10  14    1.50    6.20
   1  10  14    8.10    7.20
  -1  -9 -14    0.00    8.80
  -1  -9 -14   -0.10    7.50
  -1  -9 -14   -0.70    8.20
  -1  -9 -14    6.10    8.30
  -1  -9 -14   19.20   10.30
  -1  -9 -14   23.50    7.80
   1   9  14    7.30    9.80
   1   9  14    7.00    6.50
   1   9  14   22.60    9.30
   1   9  14    7.30    8.00
   1   9  14   15.40    7.20
   1   9  14    1.60    7.80
  -1  -8 -14   39.70   10.30
  -1  -8 -14   51.09   11.90
  -1  -8 -14   35.80   10.80
  -1  -8 -14   50.79   11.70
  -1  -8 -14   55.69   12.80
  -1  -8 -14   55.19   10.00
   1   8  14   50.69    9.70
   1   8  14   49.60   11.70
   1   8  14   33.10    9.20
   1   8  14   31.50    9.50
   1   8  14   41.80    8.80
   1   8  14   35.30   11.70
   1   8  14   43.50   11.30
  -1  -7 -14   90.29   14.10
  -1  -7 -14  105.39   10.70
  -1  -7 -14   99.59   13.10
  -1  -7 -14  114.09   15.10
  -1  -7 -14   93.29   14.50
  -1  -7 -14  101.69   15.20
   1   7  14   94.69   13.90
   1   7  14  116.79   15.50
   1   7  14  101.09   15.30
   1   7  14   92.09   11.40
   1   7  14  124.29   15.60
   1   7  14  105.89   13.30
  -1  -6 -14  168.48   14.40
  -1  -6 -14  193.08   16.90
  -1  -6 -14  188.28   12.90
  -1  -6 -14  193.48   16.20
  -1  -6 -14  194.08   16.50
   1   6  14  183.58   14.50
   1   6  14  174.88   13.40
   1   6  14  206.28   17.90
   1   6  14  192.08   16.10
   1   6  14  201.58   18.20
   1   6  14  182.18   13.50
   1   6  14  213.28   16.70
  -1  -5 -14  382.16   23.50
  -1  -5 -14  470.15   21.00
  -1  -5 -14  421.46   22.40
  -1  -5 -14  426.36   24.30
  -1  -5 -14  397.36   24.50
   1   5  14  455.45   26.90
   1   5  14  461.85   27.50
   1   5  14  423.46   24.10
   1   5  14  411.26   23.90
   1   5  14  423.66   22.80
   1   5  14  423.26   21.30
   1   5  14  472.75   21.90
  -1  -4 -14   34.40    7.80
  -1  -4 -14   28.80    7.60
  -1  -4 -14   37.70    6.20
  -1  -4 -14   34.50    5.00
  -1  -4 -14   36.00    7.50
  -1  -4 -14   33.60    8.10
  -1  -4 -14   51.99    9.30
  -1  -4 -14   28.70    7.20
  -1  -4 -14   26.80   12.10
   1   4  14   27.10    9.50
   1   4  14   47.10    6.50
   1   4  14   39.20    7.40
   1   4  14   37.50    6.80
   1   4  14   34.50    5.60
   1   4  14   54.59    8.20
  -1  -3 -14   13.50    6.00
  -1  -3 -14    7.70    4.60
  -1  -3 -14   -4.70    4.30
  -1  -3 -14    7.40    8.00
  -1  -3 -14    8.30    4.90
  -1  -3 -14    4.20    4.30
  -1  -3 -14    4.50    2.50
  -1  -3 -14   10.80    5.40
   1   3  14    6.00    3.70
   1   3  14    2.10    3.50
   1   3  14   12.10    4.50
   1   3  14   11.10    4.60
   1   3  14    8.20    3.30
  -1  -2 -14    4.80    4.00
  -1  -2 -14   -0.40    3.50
  -1  -2 -14   -2.10    7.90
  -1  -2 -14   -2.00    5.20
  -1  -2 -14    0.50    4.90
  -1  -2 -14    1.00    4.00
  -1  -2 -14   -6.00    4.20
  -1  -2 -14    1.40    3.40
   1   2  14   -0.40    3.20
   1   2  14    5.20    3.20
   1   2  14    1.50    2.90
   1   2  14    0.70    3.30
   1   2  14    4.60    3.30
  -1  -1 -14    8.10    9.30
  -1  -1 -14   25.30    4.80
  -1  -1 -14   19.00    4.80
  -1  -1 -14   15.60    6.50
  -1  -1 -14   15.50    7.10
  -1  -1 -14   19.40    4.60
  -1  -1 -14   13.40    5.60
  -1  -1 -14   17.10    4.40
   1   1  14   19.20    3.50
   1   1  14   20.00    3.30
   1   1  14   17.80    3.30
  -1   0 -14  226.28   20.80
  -1   0 -14  209.08   11.60
  -1   0 -14  223.38   26.70
  -1   0 -14  187.88   15.30
  -1   0 -14  205.08   12.30
  -1   0 -14  234.18   16.20
  -1   0 -14  201.48   11.90
  -1   0 -14  206.78   12.10
   1   0  14  217.08   10.90
   1   0  14  207.48    9.90
   1   0  14  255.37   14.50
   1   0  14  207.58    9.80
  -1   1 -14   22.70    7.00
  -1   1 -14   17.50    9.90
  -1   1 -14   17.00    4.20
  -1   1 -14   14.20    5.70
  -1   1 -14   24.70    4.70
  -1   1 -14   21.30    5.00
  -1   1 -14   14.20    5.00
   1  -1  14   19.00    4.10
   1  -1  14   10.30    4.90
   1  -1  14   19.00    3.70
   1  -1  14   24.10    4.50
  -1   2 -14    0.80    5.30
  -1   2 -14   -4.60    6.90
  -1   2 -14    5.60    5.50
  -1   2 -14    4.30    4.00
  -1   2 -14    6.70    3.70
  -1   2 -14    2.10    3.70
  -1   2 -14    2.00    4.50
  -1   2 -14    3.90    3.30
  -1   2 -14    5.80    2.50
   1  -2  14    3.70    3.90
   1  -2  14    8.20    3.60
   1  -2  14    0.20    3.30
   1  -2  14    3.60    3.40
  -1   3 -14   14.50    5.60
  -1   3 -14    8.20    6.10
  -1   3 -14    6.40    4.40
  -1   3 -14    7.20    3.40
  -1   3 -14    0.60    5.90
  -1   3 -14    8.90    3.20
  -1   3 -14    9.70    4.20
  -1   3 -14    5.30    3.70
  -1   3 -14    0.40    7.60
   1  -3  14   10.10    4.40
   1  -3  14   14.30    5.50
   1  -3  14    1.80    8.80
   1  -3  14    2.40    6.00
   1  -3  14   14.80    5.30
  -1   4 -14   34.70    5.70
  -1   4 -14   37.30    6.80
  -1   4 -14   39.60    7.70
  -1   4 -14   37.30    8.40
  -1   4 -14   48.90    9.40
  -1   4 -14   41.30    8.70
   1  -4  14   44.20    7.10
   1  -4  14   35.70    9.60
   1  -4  14   36.90    8.20
   1  -4  14   23.70    7.50
   1  -4  14   23.40   14.10
   1  -4  14   33.70    6.80
  -1   5 -14  411.56   23.20
  -1   5 -14  432.46   23.20
  -1   5 -14  432.46   24.40
  -1   5 -14  414.36   23.90
  -1   5 -14  426.56   21.50
   1  -5  14  412.06   24.50
   1  -5  14  429.26   22.80
   1  -5  14  462.35   25.60
   1  -5  14  439.26   27.50
   1  -5  14  428.86   33.20
   1  -5  14  433.06   22.80
  -1   6 -14  174.68   15.50
  -1   6 -14  175.38   18.60
  -1   6 -14  199.88   16.80
  -1   6 -14  182.78   14.90
  -1   6 -14  184.98   16.20
  -1   6 -14  161.78   13.10
  -1   6 -14  197.48   15.80
   1  -6  14  164.08   16.50
   1  -6  14  195.88   14.70
   1  -6  14  186.28   25.30
   1  -6  14  173.38   18.00
   1  -6  14  193.38   14.80
  -1   7 -14  112.89   15.30
  -1   7 -14   83.19   13.40
  -1   7 -14   97.99   14.40
  -1   7 -14   81.79   11.60
  -1   7 -14  101.29   14.20
  -1   7 -14   70.39   13.70
  -1   7 -14  109.09   14.50
   1  -7  14   74.49   14.00
   1  -7  14  108.49   13.70
   1  -7  14   84.69   13.20
   1  -7  14   69.09   16.90
   1  -7  14  109.39   15.10
   1  -7  14  122.39   12.30
  -1   8 -14   40.80   11.10
  -1   8 -14   38.60   10.40
  -1   8 -14   25.50    9.50
  -1   8 -14   44.10   11.70
  -1   8 -14   53.59   10.20
  -1   8 -14   48.60   11.30
  -1   8 -14   55.19   11.20
   1  -8  14   39.10   11.20
   1  -8  14   42.60    9.90
   1  -8  14   41.60   11.70
   1  -8  14   48.40    9.70
   1  -8  14   44.40   12.20
   1  -8  14   26.90   14.50
  -1   9 -14   10.70    7.50
  -1   9 -14    1.30    7.40
  -1   9 -14    7.90    9.70
  -1   9 -14   21.00    9.20
  -1   9 -14   15.20    8.60
  -1   9 -14   13.40    6.60
  -1   9 -14    4.50    7.40
   1  -9  14    7.30    6.20
   1  -9  14    2.60    9.90
   1  -9  14   -1.90    9.10
   1  -9  14    7.20    6.50
   1  -9  14   11.90    8.00
  -1  10 -14   -6.60    7.20
  -1  10 -14   -5.80    7.60
  -1  10 -14  -10.60    7.00
  -1  10 -14   -1.90    7.00
  -1  10 -14    4.60    9.60
  -1  10 -14   -1.90    6.70
   1 -10  14  -17.30    8.50
   1 -10  14   25.70   11.00
   1 -10  14   -4.10    5.80
   1 -10  14    6.00    8.60
   1 -10  14    0.80    8.30
  -1  11 -14   67.39   14.00
  -1  11 -14   57.29   13.80
  -1  11 -14   35.90   19.10
  -1  11 -14   44.40   11.10
  -1  11 -14   60.99   15.50
  -1  11 -14   62.69   14.20
   1 -11  14   44.90   10.80
   1 -11  14   49.50   12.00
   1 -11  14   39.90   15.10
   1 -11  14   63.79   14.30
  -1  12 -14   33.10   11.40
  -1  12 -14   28.60   11.30
  -1  12 -14   44.80   11.80
  -1  12 -14   18.90   10.80
  -1  12 -14   38.10   14.70
  -1  12 -14   52.99   13.80
   1 -12  14   25.60   12.00
   1 -12  14   22.50   11.80
   1 -12  14   26.70   10.70
   1 -12  14   16.10   11.60
   1 -12  14   32.40   12.00
   1 -12  14   13.40    9.10
  -1  13 -14  147.89   22.90
  -1  13 -14  137.39   21.10
  -1  13 -14  114.19   20.80
  -1  13 -14  116.19   19.30
  -1  13 -14  141.99   24.50
  -1  13 -14  121.79   19.90
   1 -13  14   90.99   18.60
   1 -13  14  100.59   21.10
   1 -13  14   85.39   19.70
  -1  14 -14   45.10   16.30
  -1  14 -14   65.09   17.00
  -1  14 -14   35.70   12.70
  -1  14 -14   43.20   15.10
  -1  14 -14   25.80   14.50
   1 -14  14   41.40   16.10
   1 -14  14   28.50   12.10
   1 -14  14   37.70   15.10
  -1 -14 -13    0.60   11.00
  -1 -14 -13   17.90   12.00
  -1 -14 -13   -5.50   12.30
  -1 -14 -13   10.60   10.30
   1  14  13    4.50    8.50
   1  14  13   17.70   10.50
   1  14  13  -15.30    7.30
   1  14  13    9.80    9.20
  -1 -13 -13   14.80   10.20
  -1 -13 -13    2.60    9.40
  -1 -13 -13   20.60    8.50
  -1 -13 -13   28.30   11.00
   1  13  13   30.40   10.40
  -1 -12 -13   14.80    8.60
  -1 -12 -13    2.60    7.20
  -1 -12 -13    9.40    9.70
  -1 -12 -13   -6.10    8.20
   1  12  13    4.70    9.40
   1  12  13   -0.10    6.80
   1  12  13   -6.40    7.50
   1  12  13  -10.80    9.30
   1  12  13   -8.90    7.60
   1  12  13    9.60    7.70
  -1 -11 -13   13.10    7.80
  -1 -11 -13    3.90    7.40
  -1 -11 -13    6.20    9.50
  -1 -11 -13    4.30    7.20
  -1 -11 -13    5.60    8.10
   1  11  13   -0.30    2.80
   1  11  13   14.40   11.40
   1  11  13    5.60    8.50
   1  11  13   17.50    9.70
   1  11  13   25.30   10.30
   1  11  13    2.50    6.60
  -1 -10 -13    4.00    8.10
  -1 -10 -13    2.20    9.30
  -1 -10 -13   10.10    9.30
  -1 -10 -13   15.10    9.50
  -1 -10 -13   -2.10    8.00
  -1 -10 -13   -3.10    7.50
   1  10  13   12.20    6.80
   1  10  13    3.30    8.50
   1  10  13    5.10    7.00
   1  10  13  -12.60    6.20
   1  10  13   -0.50    8.80
  -1  -9 -13   54.49   12.20
  -1  -9 -13   49.90   12.30
  -1  -9 -13   55.59   11.90
  -1  -9 -13   55.39   12.70
  -1  -9 -13   19.70    9.20
  -1  -9 -13   31.60    9.00
   1   9  13   48.80   10.40
   1   9  13   42.70   10.90
   1   9  13   47.60   12.20
   1   9  13   44.60   11.30
   1   9  13   28.60   12.60
   1   9  13   39.00   10.20
  -1  -8 -13   46.50   11.50
  -1  -8 -13   37.00   11.40
  -1  -8 -13   30.50    8.00
  -1  -8 -13   25.10    9.80
  -1  -8 -13   29.30    9.80
  -1  -8 -13   37.50    9.80
   1   8  13   41.30   11.90
   1   8  13   16.20    9.30
   1   8  13   36.30    9.10
   1   8  13   53.29   11.30
   1   8  13   40.70    9.00
   1   8  13   25.90    9.50
  -1  -7 -13  106.19   11.00
  -1  -7 -13  116.39   13.90
  -1  -7 -13  116.79   15.40
  -1  -7 -13  122.49   15.90
  -1  -7 -13  122.29   23.70
  -1  -7 -13  112.79   15.00
   1   7  13  143.49   17.70
   1   7  13  132.59   16.10
   1   7  13  113.69   14.20
   1   7  13  126.49   16.20
   1   7  13  116.39   11.70
   1   7  13  118.39   11.90
  -1  -6 -13   23.40    8.20
  -1  -6 -13   12.90    7.40
  -1  -6 -13   17.10    6.30
  -1  -6 -13   14.70    6.60
  -1  -6 -13    6.50    6.90
  -1  -6 -13   20.10    5.40
   1   6  13    8.40    6.20
   1   6  13   17.90    7.60
   1   6  13   21.90    8.00
   1   6  13   19.50    8.90
   1   6  13   11.40    6.00
   1   6  13   16.20    7.70
   1   6  13   18.60    6.10
  -1  -5 -13   36.40    8.20
  -1  -5 -13   39.30    7.10
  -1  -5 -13   38.00    8.20
  -1  -5 -13   45.10    6.30
  -1  -5 -13   35.30    8.50
  -1  -5 -13   32.20    8.50
   1   5  13   41.40    9.00
   1   5  13   39.80    6.70
   1   5  13   29.60    6.80
   1   5  13   27.30    8.20
   1   5  13   39.10    8.60
   1   5  13   26.20    8.90
   1   5  13   35.30    6.40
  -1  -4 -13    2.40    4.70
  -1  -4 -13    5.60    5.00
  -1  -4 -13    4.00    3.90
  -1  -4 -13   13.60    5.30
  -1  -4 -13    0.80    4.80
  -1  -4 -13    0.30    2.40
  -1  -4 -13    5.40    5.20
   1   4  13   -2.50    4.20
   1   4  13    1.10    3.40
   1   4  13    1.20    3.90
   1   4  13    7.50    4.60
   1   4  13    0.30    4.10
   1   4  13    0.10    6.00
  -1  -3 -13   82.89   10.80
  -1  -3 -13   60.89    4.80
  -1  -3 -13   66.89   15.00
  -1  -3 -13   62.39    5.50
  -1  -3 -13   56.59    8.00
  -1  -3 -13   63.59    9.00
  -1  -3 -13   61.59    8.50
  -1  -3 -13   54.39    8.80
   1   3  13   64.49    7.00
   1   3  13   76.69    8.80
   1   3  13   78.69    7.60
   1   3  13   68.29    6.50
   1   3  13   75.79    8.70
  -1  -2 -13    3.60    3.90
  -1  -2 -13    1.00    4.40
  -1  -2 -13   -0.80    3.60
  -1  -2 -13    0.40    5.50
  -1  -2 -13    5.90    3.90
  -1  -2 -13    7.50    3.60
  -1  -2 -13    7.10    8.50
  -1  -2 -13    5.50    4.20
   1   2  13    7.90    3.30
   1   2  13    5.70    3.00
   1   2  13    7.20    3.60
   1   2  13    4.00    3.10
   1   2  13    9.80    4.20
  -1  -1 -13  206.28   15.00
  -1  -1 -13  189.68   11.40
  -1  -1 -13  217.08   15.30
  -1  -1 -13  206.48   11.60
  -1  -1 -13  211.78   21.80
  -1  -1 -13  206.58   16.70
  -1  -1 -13  194.98   11.90
  -1  -1 -13  207.98   12.10
   1   1  13  214.38   11.60
   1   1  13  198.88   10.90
   1   1  13  203.98   10.60
   1   1  13  211.18   11.80
   1   1  13  209.98   10.90
  -1   0 -13   -2.70    3.20
  -1   0 -13    1.90    5.70
  -1   0 -13    2.50    2.70
  -1   0 -13    1.50    2.90
  -1   0 -13   -0.30    4.30
  -1   0 -13    4.40    3.30
  -1   0 -13    4.50    7.60
  -1   0 -13   10.10    5.30
   1   0  13    0.40    2.80
   1   0  13   -1.30    2.60
   1   0  13    0.10    2.60
   1   0  13   -0.30    2.80
  -1   1 -13  195.38   15.10
  -1   1 -13  190.28   12.40
  -1   1 -13  199.08   15.20
  -1   1 -13  183.88   22.70
  -1   1 -13  219.48   17.40
  -1   1 -13  210.18   11.80
  -1   1 -13  206.58   11.20
  -1   1 -13  208.48   12.10
   1  -1  13  203.78   11.50
   1  -1  13  193.68   10.90
   1  -1  13  207.58   11.60
   1  -1  13  186.88   11.20
  -1   2 -13   -0.50    4.80
  -1   2 -13    1.20    1.90
  -1   2 -13    8.80    4.30
  -1   2 -13    4.30    3.40
  -1   2 -13    7.00    6.60
  -1   2 -13    3.30    1.90
  -1   2 -13    9.60    5.50
  -1   2 -13    7.90    3.90
  -1   2 -13   -1.90    5.70
  -1   2 -13    2.20    4.40
   1  -2  13    4.50    3.60
   1  -2  13    6.60    4.20
   1  -2  13   10.20    4.30
  -1   3 -13   72.29    7.00
  -1   3 -13   60.99    6.20
  -1   3 -13   58.49    9.00
  -1   3 -13   65.79    8.30
  -1   3 -13   62.79    8.20
  -1   3 -13   63.39    8.00
  -1   3 -13   48.70    8.40
  -1   3 -13   66.59   13.70
   1  -3  13   70.39    7.40
   1  -3  13   68.79   14.80
   1  -3  13   69.89   11.10
   1  -3  13   78.49    7.80
   1  -3  13   74.39    9.20
   1  -3  13   73.99    9.30
  -1   4 -13    0.20    2.90
  -1   4 -13   -4.30    3.50
  -1   4 -13   -0.60    5.30
  -1   4 -13   -1.00    3.00
  -1   4 -13    7.50    4.70
  -1   4 -13   -0.90    4.00
   1  -4  13    1.60    8.60
   1  -4  13   -2.00    4.70
   1  -4  13    6.10    5.40
   1  -4  13    2.00    6.10
   1  -4  13   10.10    4.80
   1  -4  13    1.30    4.30
  -1   5 -13   41.10    8.50
  -1   5 -13   25.50    5.80
  -1   5 -13   39.70    8.00
  -1   5 -13   33.60    7.50
  -1   5 -13   32.50    8.40
  -1   5 -13   34.60    7.70
   1  -5  13   33.20    7.00
   1  -5  13   37.60   10.10
   1  -5  13   40.90    7.60
   1  -5  13   49.50   11.50
   1  -5  13   10.70   10.50
   1  -5  13   41.20    8.80
  -1   6 -13   16.30    7.30
  -1   6 -13   23.40    6.50
  -1   6 -13   16.50    7.30
  -1   6 -13   23.00    7.40
  -1   6 -13   19.30    6.90
  -1   6 -13   20.90    8.80
   1  -6  13   25.20    8.00
   1  -6  13   20.50   10.70
   1  -6  13   -1.60    7.40
   1  -6  13   23.70    7.70
   1  -6  13   14.30    7.90
   1  -6  13   13.50    6.10
  -1   7 -13  105.29   15.40
  -1   7 -13  140.99   14.70
  -1   7 -13  113.79   14.00
  -1   7 -13  119.09   13.50
  -1   7 -13  123.39   15.80
  -1   7 -13  100.19   14.80
  -1   7 -13  142.29   17.20
   1  -7  13  133.49   18.60
   1  -7  13  104.09   13.30
   1  -7  13  115.69   16.60
   1  -7  13  118.19   16.70
   1  -7  13  115.79   13.80
   1  -7  13  106.79   19.70
  -1   8 -13   37.00   10.40
  -1   8 -13   28.30    8.10
  -1   8 -13   41.80   10.70
  -1   8 -13   38.00   10.30
  -1   8 -13   17.70    7.80
  -1   8 -13   27.10   10.10
  -1   8 -13   37.90   11.70
   1  -8  13   28.40    8.40
   1  -8  13   37.20    9.10
   1  -8  13   17.30   11.50
   1  -8  13   35.60   11.30
   1  -8  13   40.80   11.70
  -1   9 -13   16.90   10.20
  -1   9 -13   71.39   13.30
  -1   9 -13   30.60   11.10
  -1   9 -13   20.10    8.40
  -1   9 -13   24.00   11.00
  -1   9 -13   50.19   12.30
   1  -9  13   56.49   11.30
   1  -9  13   45.60   13.20
   1  -9  13   62.29   13.90
   1  -9  13   35.00    9.20
   1  -9  13   16.90   13.10
   1  -9  13   37.40   11.20
  -1  10 -13   -6.50    7.20
  -1  10 -13    6.80    9.90
  -1  10 -13   -8.90    6.00
  -1  10 -13    3.10    7.60
  -1  10 -13    4.60    7.70
  -1  10 -13   -0.60    8.90
   1 -10  13   21.40   10.80
   1 -10  13    0.90    7.50
   1 -10  13   -1.60    5.00
   1 -10  13    5.00    4.70
   1 -10  13    9.70   10.90
   1 -10  13   -4.90    5.90
  -1  11 -13   14.10    9.10
  -1  11 -13   16.60    9.90
  -1  11 -13    7.20   10.10
  -1  11 -13   11.90   10.80
  -1  11 -13   16.40    9.50
  -1  11 -13    9.70    9.80
   1 -11  13   25.00   10.70
   1 -11  13   14.40    9.90
   1 -11  13   11.90    8.30
   1 -11  13   27.00   15.40
   1 -11  13    9.70   10.50
   1 -11  13   -0.50    7.60
  -1  12 -13    3.20    9.00
  -1  12 -13    5.10    8.30
  -1  12 -13    2.70    9.40
  -1  12 -13   15.30    9.80
  -1  12 -13   -9.10    7.40
  -1  12 -13    2.60    9.40
   1 -12  13  -21.70    7.30
   1 -12  13   19.00    9.00
   1 -12  13    3.50    6.30
   1 -12  13    5.90   11.30
   1 -12  13   -6.00   13.40
  -1  13 -13   11.90   10.00
  -1  13 -13   -1.50    7.60
  -1  13 -13   19.20   10.90
  -1  13 -13    1.50    9.40
  -1  13 -13   -0.30   11.30
  -1  13 -13  -10.20    8.30
   1 -13  13    2.30    6.60
   1 -13  13   11.30   11.60
   1 -13  13   -2.10   10.20
   1 -13  13   15.60   10.00
  -1  14 -13   11.90   11.50
  -1  14 -13    0.70   10.00
  -1  14 -13    5.20    8.80
  -1  14 -13  -15.20    9.80
  -1  14 -13    5.90    9.90
   1 -14  13  -16.00    9.40
   1 -14  13    7.60    9.60
  -1 -15 -12    8.10   13.00
  -1 -15 -12    1.00    9.80
  -1 -15 -12    5.70   10.40
  -1 -15 -12   24.00   12.00
  -1 -15 -12    0.80   10.00
  -1 -15 -12    5.70   10.60
   1  15  12   10.50    9.00
   1  15  12    2.40   10.60
   1  15  12  -13.10   14.50
  -1 -14 -12   17.50   11.70
  -1 -14 -12    2.50   10.50
  -1 -14 -12   21.60   10.40
  -1 -14 -12   22.00   11.80
  -1 -14 -12   11.30   12.10
   1  14  12   24.50   10.60
   1  14  12   25.30   11.30
   1  14  12   -1.50    9.60
  -1 -13 -12   14.40    8.50
  -1 -13 -12    2.40    9.70
  -1 -13 -12   24.20   11.30
  -1 -13 -12   30.40   11.20
  -1 -13 -12    8.70    8.80
   1  13  12    4.50    8.00
   1  13  12    7.40   10.20
   1  13  12    3.60   11.60
   1  13  12   15.50   10.50
   1  13  12   31.40   13.80
   1  13  12    0.20    7.40
  -1 -12 -12   15.00   10.20
  -1 -12 -12   24.20   12.60
  -1 -12 -12   17.10   10.80
  -1 -12 -12   27.60   10.00
   1  12  12   15.60    9.00
   1  12  12   10.10    9.30
   1  12  12   34.00   10.80
   1  12  12   30.80   10.60
   1  12  12   19.90   10.20
  -1 -11 -12   23.40   11.50
  -1 -11 -12   26.10   10.80
  -1 -11 -12   -4.50    8.40
  -1 -11 -12   18.30    9.70
  -1 -11 -12   19.40   11.20
  -1 -11 -12   45.20   10.50
   1  11  12   41.40   12.00
   1  11  12   13.80   10.20
   1  11  12   16.80    9.10
   1  11  12   37.40   10.70
   1  11  12   13.50    7.30
   1  11  12   20.20    9.00
  -1 -10 -12    7.10    9.00
  -1 -10 -12   -2.20    7.70
  -1 -10 -12   -4.00    6.30
  -1 -10 -12   -2.40    7.10
  -1 -10 -12    3.30    9.10
  -1 -10 -12   -1.10    7.40
   1  10  12    2.10    7.80
   1  10  12   11.50   10.70
   1  10  12    3.90    7.60
   1  10  12    6.50    7.60
   1  10  12   13.80    8.20
   1  10  12   -2.00    2.30
  -1  -9 -12  232.78   22.00
  -1  -9 -12  269.37   19.10
  -1  -9 -12  241.68   20.30
  -1  -9 -12  228.28   21.40
  -1  -9 -12  249.48   22.20
  -1  -9 -12  247.28   21.10
   1   9  12  253.27   20.50
   1   9  12  235.88   21.80
   1   9  12  234.28   21.60
   1   9  12  240.08   19.00
   1   9  12  255.27   21.00
  -1  -8 -12  718.03   37.90
  -1  -8 -12  744.93   39.60
  -1  -8 -12  617.14   37.40
  -1  -8 -12  641.04   33.50
  -1  -8 -12  692.33   38.20
  -1  -8 -12  668.73   35.60
   1   8  12  712.93   39.00
   1   8  12  762.62   35.40
   1   8  12  686.73   36.90
   1   8  12  714.53   37.20
   1   8  12  690.53   44.40
   1   8  12  655.83   37.80
  -1  -7 -12  138.19   16.90
  -1  -7 -12  140.29   13.90
  -1  -7 -12  158.98   15.60
  -1  -7 -12  150.78   12.40
  -1  -7 -12  135.69   16.90
  -1  -7 -12  123.39   16.80
   1   7  12  140.49   17.20
   1   7  12  146.59   13.10
   1   7  12  160.18   16.90
   1   7  12  144.99   15.10
   1   7  12  132.89   16.70
   1   7  12  126.89   16.00
  -1  -6 -12  163.08   13.40
  -1  -6 -12  160.78   15.10
  -1  -6 -12  167.48   15.50
  -1  -6 -12  165.88   11.90
  -1  -6 -12  175.78   15.50
  -1  -6 -12  169.38   15.00
   1   6  12  163.98   15.80
   1   6  12  163.08   13.20
   1   6  12  165.68   15.50
   1   6  12  182.88   16.00
   1   6  12  169.28   16.20
   1   6  12  176.58   14.80
   1   6  12  182.78   13.10
  -1  -5 -12   15.00    6.80
  -1  -5 -12    9.90    6.00
  -1  -5 -12   10.10    5.80
  -1  -5 -12    9.10    3.70
  -1  -5 -12    9.80    5.80
  -1  -5 -12    9.70    4.70
   1   5  12    1.80    5.90
   1   5  12   11.20    6.70
   1   5  12   11.30    6.70
   1   5  12    3.70    5.20
   1   5  12   10.40    4.80
   1   5  12    8.60    4.40
   1   5  12    5.50    5.20
  -1  -4 -12    8.40    5.50
  -1  -4 -12   -1.30    3.00
  -1  -4 -12    2.90    4.60
  -1  -4 -12    5.40    2.70
  -1  -4 -12    0.20    4.20
  -1  -4 -12    1.80    4.20
  -1  -4 -12   -3.70    3.60
   1   4  12    6.30    3.90
   1   4  12    3.00    4.90
   1   4  12    0.90    4.40
   1   4  12    6.10    3.80
   1   4  12    2.90    4.90
   1   4  12    9.90    3.60
   1   4  12    1.20    4.90
  -1  -3 -12   -1.30    3.70
  -1  -3 -12    0.70    2.30
  -1  -3 -12    2.10    4.30
  -1  -3 -12   -0.50    3.50
  -1  -3 -12    1.70    4.10
  -1  -3 -12   -2.00    3.60
  -1  -3 -12    6.30    4.30
  -1  -3 -12    1.60    7.20
  -1  -3 -12    1.30    1.70
   1   3  12   -3.80    4.70
   1   3  12    1.80    3.30
   1   3  12   -1.70    3.80
   1   3  12   -1.00    3.00
   1   3  12    3.40    2.70
   1   3  12   -1.10    4.00
  -1  -2 -12   -2.60    3.20
  -1  -2 -12   -6.70    4.50
  -1  -2 -12   -2.60    3.90
  -1  -2 -12   -3.90    2.70
  -1  -2 -12    2.50    3.20
  -1  -2 -12   -1.60    3.30
  -1  -2 -12   -3.40    3.80
   1   2  12    0.40    2.80
   1   2  12    3.10    2.60
   1   2  12    2.80    3.40
   1   2  12    1.30    3.30
   1   2  12    2.70    3.40
  -1  -1 -12   16.30    6.60
  -1  -1 -12   22.20    9.80
  -1  -1 -12   17.50    4.40
  -1  -1 -12   14.60    3.80
  -1  -1 -12   12.10    5.40
  -1  -1 -12   15.90    4.30
  -1  -1 -12   10.10    4.90
   1   1  12   19.00    4.30
   1   1  12   14.30    3.70
   1   1  12   17.30    4.20
   1   1  12   10.20    3.50
   1   1  12   18.20    3.90
  -1   0 -12   40.70   10.40
  -1   0 -12   31.40    8.00
  -1   0 -12   30.40    5.10
  -1   0 -12   24.00    4.50
  -1   0 -12   29.80    7.20
  -1   0 -12   35.70    7.10
  -1   0 -12   30.30    4.90
   1   0  12   18.60    4.20
   1   0  12   29.10    4.70
   1   0  12   31.20    4.80
   1   0  12   22.80    4.40
  -1   1 -12   17.10    3.80
  -1   1 -12   15.80    6.70
  -1   1 -12   11.20    3.90
  -1   1 -12   19.60    4.20
  -1   1 -12   13.60    4.40
  -1   1 -12   18.60    5.90
  -1   1 -12   25.50    9.50
  -1   1 -12   19.90    5.70
   1  -1  12   19.00    4.60
   1  -1  12   17.60    4.00
   1  -1  12   14.70    4.20
   1  -1  12   22.10    4.40
  -1   2 -12    2.50    5.40
  -1   2 -12   -2.10    2.80
  -1   2 -12    0.40    1.30
  -1   2 -12   -5.60    3.10
  -1   2 -12    0.50    1.40
  -1   2 -12    3.90    3.10
  -1   2 -12    4.20    3.40
  -1   2 -12    0.70    3.80
  -1   2 -12   -1.60    4.30
   1  -2  12   11.10    8.50
   1  -2  12    2.50    3.40
   1  -2  12   -2.40    3.40
   1  -2  12    2.00    4.30
   1  -2  12   -2.60    3.50
   1  -2  12    0.90    3.10
  -1   3 -12   -0.70    4.00
  -1   3 -12   -2.80    3.50
  -1   3 -12   -0.90    2.50
  -1   3 -12    1.80    2.70
  -1   3 -12    2.60    6.90
  -1   3 -12    4.40    3.80
  -1   3 -12    2.90    3.80
  -1   3 -12    2.00    4.60
   1  -3  12   -0.50    3.40
   1  -3  12   -1.50    4.80
   1  -3  12   -1.90    4.40
   1  -3  12    7.10    4.30
   1  -3  12    3.30    6.30
   1  -3  12   -4.80    2.60
  -1   4 -12    4.40    3.80
  -1   4 -12    5.50    4.70
  -1   4 -12    0.90    4.70
  -1   4 -12    1.60    4.10
  -1   4 -12   10.80    3.70
  -1   4 -12    2.40    4.70
  -1   4 -12    0.90    3.50
   1  -4  12    6.30    5.60
   1  -4  12   -1.10    5.10
   1  -4  12    3.90    7.10
   1  -4  12    1.80    3.90
   1  -4  12   -3.50    5.90
   1  -4  12   -3.70    3.70
  -1   5 -12    5.10    6.10
  -1   5 -12    8.50    5.30
  -1   5 -12   14.60    5.00
  -1   5 -12    4.60    4.90
  -1   5 -12    3.00    5.20
  -1   5 -12    6.70    5.20
   1  -5  12    5.20    4.70
   1  -5  12    8.30    6.50
   1  -5  12    9.90    7.00
   1  -5  12   -1.60    6.80
   1  -5  12   15.90    6.00
   1  -5  12   13.20    7.00
  -1   6 -12  177.28   14.70
  -1   6 -12  151.98   12.20
  -1   6 -12  175.48   14.20
  -1   6 -12  167.58   15.10
  -1   6 -12  168.08   14.90
  -1   6 -12  177.28   15.70
   1  -6  12  139.39   20.40
   1  -6  12  140.19   15.40
   1  -6  12  186.78   14.40
   1  -6  12  187.78   22.50
   1  -6  12  176.78   13.80
   1  -6  12  135.09   17.00
  -1   7 -12  142.19   12.70
  -1   7 -12  134.99   16.70
  -1   7 -12  125.59   13.20
  -1   7 -12  132.09   16.00
  -1   7 -12  134.49   17.30
  -1   7 -12  122.39   15.60
   1  -7  12  111.69   16.10
   1  -7  12  164.78   22.40
   1  -7  12  118.59   14.30
   1  -7  12  154.58   15.70
   1  -7  12  121.29   12.60
  -1   8 -12  694.43   37.60
  -1   8 -12  712.93   38.40
  -1   8 -12  651.73   33.90
  -1   8 -12  709.73   37.50
  -1   8 -12  606.74   37.10
  -1   8 -12  664.43   35.20
   1  -8  12  657.13   35.00
   1  -8  12  682.73   38.60
   1  -8  12  665.93   34.60
   1  -8  12  697.93   51.19
   1  -8  12  679.53   38.70
   1  -8  12  584.94   40.70
  -1   9 -12  216.88   18.80
  -1   9 -12  227.88   22.20
  -1   9 -12  255.37   22.50
  -1   9 -12  262.77   21.40
  -1   9 -12  245.88   19.90
  -1   9 -12  267.97   22.30
   1  -9  12  231.18   22.30
   1  -9  12  255.27   20.00
   1  -9  12  239.08   19.40
   1  -9  12  242.98   25.10
   1  -9  12  242.68   22.80
  -1  10 -12   -0.70    7.50
  -1  10 -12   -6.70    7.80
  -1  10 -12   -0.80    8.20
  -1  10 -12   -2.00    6.90
  -1  10 -12  -13.70    6.50
  -1  10 -12   -5.30    7.20
   1 -10  12   13.90    9.90
   1 -10  12    9.60    6.20
   1 -10  12    3.90    8.70
   1 -10  12   -9.50    8.20
   1 -10  12    3.80    6.30
  -1  11 -12   28.80   10.90
  -1  11 -12    3.60    8.20
  -1  11 -12   16.50   11.10
  -1  11 -12   31.90   13.10
  -1  11 -12   24.10   10.10
  -1  11 -12   43.70   12.80
   1 -11  12   20.70   11.40
   1 -11  12   14.60    9.10
   1 -11  12   11.70    9.00
   1 -11  12   17.40    8.30
   1 -11  12    7.10    9.90
   1 -11  12   47.20   15.40
  -1  12 -12   16.80   10.30
  -1  12 -12    7.60   11.00
  -1  12 -12    6.20   10.30
  -1  12 -12   22.30   11.10
  -1  12 -12   15.60    9.60
  -1  12 -12   23.20   11.40
   1 -12  12   25.90   10.40
   1 -12  12   24.20    9.10
   1 -12  12   18.90   11.70
   1 -12  12   17.70   12.10
   1 -12  12    6.70    9.70
  -1  13 -12   -9.10    7.70
  -1  13 -12   18.90   10.90
  -1  13 -12    5.00   10.40
  -1  13 -12    0.80    9.40
  -1  13 -12   11.00   12.10
   1 -13  12    3.60    9.70
   1 -13  12    7.60   10.30
   1 -13  12   23.50   13.10
   1 -13  12    7.00   12.70
   1 -13  12   18.00    8.10
   1 -13  12   26.40   10.90
  -1  14 -12   15.70   12.80
  -1  14 -12   -2.20   12.80
  -1  14 -12   15.40   10.10
  -1  14 -12   10.70   10.30
  -1  14 -12   10.80    9.40
   1 -14  12   25.30   12.70
   1 -14  12    0.00   11.30
   1 -14  12   16.40   12.20
   1 -14  12   -9.50    9.40
  -1  15 -12  -10.30   12.50
  -1  15 -12    0.20   13.30
  -1  15 -12    5.40   10.10
  -1  15 -12  -23.10   10.40
  -1  15 -12   -4.10    8.30
  -1  15 -12   11.90   11.30
   1 -15  12    8.90   12.90
   1 -15  12   -8.00   10.10
   1 -15  12    9.60   11.80
  -1 -15 -11   65.99   15.00
  -1 -15 -11   66.29   19.50
  -1 -15 -11    7.70   13.10
  -1 -15 -11   32.10   14.20
  -1 -15 -11   23.90   12.20
   1  15  11   39.80   14.10
   1  15  11   12.40   11.20
   1  15  11   51.09   15.30
  -1 -14 -11   30.50   13.80
  -1 -14 -11   17.30   12.40
  -1 -14 -11    9.90   12.30
  -1 -14 -11   15.80   11.40
  -1 -14 -11   16.20   10.00
  -1 -14 -11   25.50   10.90
   1  14  11   40.20   19.20
   1  14  11   20.80   10.30
   1  14  11   37.60   14.20
   1  14  11   59.99   23.70
   1  14  11    1.30    9.40
  -1 -13 -11   14.30   10.40
  -1 -13 -11    2.40    7.80
  -1 -13 -11   10.20   11.10
  -1 -13 -11   18.60    8.90
   1  13  11   35.50   11.80
   1  13  11   11.10   10.00
   1  13  11   15.80   12.80
   1  13  11   19.50   10.50
   1  13  11   12.40    9.20
  -1 -12 -11   52.79   15.10
  -1 -12 -11   80.99   16.80
  -1 -12 -11   42.10   10.80
  -1 -12 -11   49.99   13.00
   1  12  11   51.29   12.10
   1  12  11   72.39   14.70
   1  12  11   84.99   21.30
  -1 -11 -11    2.50    7.70
  -1 -11 -11   16.30    8.80
  -1 -11 -11    5.20    9.90
  -1 -11 -11   11.70    9.30
  -1 -11 -11    7.00    9.80
  -1 -11 -11    4.40    9.60
   1  11  11   15.90   10.20
   1  11  11    3.30    8.90
   1  11  11   12.80    8.60
   1  11  11   21.80    9.40
   1  11  11   18.70    9.30
  -1 -10 -11   16.90   10.30
  -1 -10 -11   49.50   12.90
  -1 -10 -11   34.20   13.30
  -1 -10 -11   48.70   10.70
  -1 -10 -11   29.50   13.90
  -1 -10 -11   17.50    9.70
   1  10  11   36.30   11.10
   1  10  11   37.20   10.30
   1  10  11   34.60   13.60
   1  10  11   17.20    9.70
  -1  -9 -11  273.67   19.30
  -1  -9 -11  199.98   19.70
  -1  -9 -11  227.48   19.40
  -1  -9 -11  215.88   21.30
  -1  -9 -11  221.28   21.60
  -1  -9 -11  233.88   21.50
   1   9  11  270.17   23.10
   1   9  11  262.97   19.70
   1   9  11  252.47   22.20
   1   9  11  285.87   21.20
   1   9  11  261.07   20.20
  -1  -8 -11   15.70    8.60
  -1  -8 -11    7.80    7.20
  -1  -8 -11   13.70    8.50
  -1  -8 -11   15.50    9.20
  -1  -8 -11   18.30    7.60
  -1  -8 -11   14.30    6.00
   1   8  11   23.10    7.80
   1   8  11   10.80    8.50
   1   8  11   19.00    8.50
   1   8  11   16.00    7.60
  -1  -7 -11   16.70    7.60
  -1  -7 -11   17.40    5.80
  -1  -7 -11   16.00    7.90
  -1  -7 -11   24.00    7.20
  -1  -7 -11   11.80    7.80
  -1  -7 -11   21.70    9.00
   1   7  11   28.10    7.80
   1   7  11   22.90    7.60
   1   7  11   34.20    8.90
   1   7  11   15.30    8.90
   1   7  11   25.10    8.80
   1   7  11   14.20    8.20
  -1  -6 -11   22.10    5.40
  -1  -6 -11   21.90    7.60
  -1  -6 -11   41.00    9.40
  -1  -6 -11   31.50    9.10
  -1  -6 -11   33.20    7.30
  -1  -6 -11   25.90    8.00
   1   6  11   43.40    9.60
   1   6  11   25.60    7.40
   1   6  11   18.20    7.10
   1   6  11   34.80   11.00
   1   6  11   39.20    9.10
   1   6  11   12.80    6.00
  -1  -5 -11  206.38   15.10
  -1  -5 -11  187.98   15.10
  -1  -5 -11  197.98   15.30
  -1  -5 -11  205.48   11.60
  -1  -5 -11  229.98   13.70
  -1  -5 -11  195.78   15.30
   1   5  11  166.28   13.80
   1   5  11  191.78   15.70
   1   5  11  203.88   13.20
   1   5  11  166.38   14.90
   1   5  11  200.28   15.30
   1   5  11  185.08   15.20
   1   5  11  196.28   13.30
  -1  -4 -11   90.89    6.50
  -1  -4 -11  101.49   11.40
  -1  -4 -11   87.89    9.70
  -1  -4 -11   88.39   11.10
  -1  -4 -11   97.89   10.80
  -1  -4 -11   91.69    8.30
  -1  -4 -11  109.89   10.50
   1   4  11   83.29   11.70
   1   4  11   95.99   10.30
   1   4  11  112.29    8.80
   1   4  11  100.09   11.40
   1   4  11   83.29   10.50
   1   4  11   96.89    9.20
   1   4  11   82.29    7.90
  -1  -3 -11   14.80    3.00
  -1  -3 -11   13.50    4.90
  -1  -3 -11   15.60    5.20
  -1  -3 -11   17.40    5.40
  -1  -3 -11   14.10    4.90
  -1  -3 -11   11.70    2.40
  -1  -3 -11   15.00    5.10
   1   3  11   12.30    3.80
   1   3  11   18.50    5.20
   1   3  11   12.60    5.50
   1   3  11   14.60    4.40
   1   3  11   15.60    6.30
   1   3  11   17.20    5.90
   1   3  11   15.70    4.30
  -1  -2 -11   13.60    5.90
  -1  -2 -11   11.10    4.00
  -1  -2 -11   14.40    5.90
  -1  -2 -11    8.20    7.70
  -1  -2 -11    6.00    3.90
  -1  -2 -11    4.80    3.60
  -1  -2 -11    5.30    3.90
  -1  -2 -11   15.20    4.40
   1   2  11    2.40    3.10
   1   2  11   10.00    4.10
   1   2  11    4.00    2.80
   1   2  11   13.30    3.40
   1   2  11    6.10    3.50
  -1  -1 -11    2.40    4.60
  -1  -1 -11   -1.20    2.60
  -1  -1 -11    4.00    4.10
  -1  -1 -11   -1.50    2.60
  -1  -1 -11    2.10    4.10
  -1  -1 -11  -13.00    6.70
  -1  -1 -11    4.90    2.80
  -1  -1 -11    4.50    2.80
   1   1  11    4.80    3.40
   1   1  11   -2.40    2.70
   1   1  11    3.00    3.00
   1   1  11   -0.90    2.60
   1   1  11   -1.40    2.60
  -1   0 -11    2.30    4.00
  -1   0 -11   -0.10    2.50
  -1   0 -11    1.20    4.80
  -1   0 -11    0.40    6.20
  -1   0 -11    1.60    2.50
  -1   0 -11    0.10    3.60
  -1   0 -11   -1.60    2.60
  -1   0 -11    0.50    2.70
   1   0  11    1.40    3.00
   1   0  11   -0.30    2.80
   1   0  11    1.10    2.60
   1   0  11   -0.50    2.70
  -1   1 -11    0.00    3.70
  -1   1 -11    7.50    5.10
  -1   1 -11    1.40    2.50
  -1   1 -11   -5.00    3.60
  -1   1 -11    2.10    3.00
  -1   1 -11   -4.00    4.80
  -1   1 -11    9.70    3.60
  -1   1 -11    1.40    2.90
   1  -1  11    2.60    3.30
   1  -1  11    0.50    3.30
   1  -1  11   -4.50    2.40
   1  -1  11    2.30    3.10
  -1   2 -11   14.50    7.80
  -1   2 -11    4.90    4.80
  -1   2 -11   10.20    3.80
  -1   2 -11   13.40    3.60
  -1   2 -11    7.80    4.00
  -1   2 -11    8.90    1.50
  -1   2 -11   14.20    4.70
  -1   2 -11   11.50    1.70
  -1   2 -11    5.10    4.20
   1  -2  11   10.60    5.40
   1  -2  11   15.10    4.20
   1  -2  11   10.20    4.20
   1  -2  11    5.70    4.40
   1  -2  11    4.70    7.30
   1  -2  11    3.00    3.40
  -1   3 -11    8.10    3.00
  -1   3 -11   17.50    5.70
  -1   3 -11   11.10    4.70
  -1   3 -11    7.60    4.50
  -1   3 -11   10.80    3.10
  -1   3 -11    5.80    7.30
  -1   3 -11   19.40    5.20
  -1   3 -11   18.70    4.90
   1  -3  11   14.50    4.60
   1  -3  11   15.60    6.60
   1  -3  11   21.00    9.10
   1  -3  11   12.90    4.80
   1  -3  11   17.20    6.30
   1  -3  11   13.90    5.20
  -1   4 -11  101.89    9.80
  -1   4 -11  105.69    8.60
  -1   4 -11   95.89   11.60
  -1   4 -11   93.39    7.50
  -1   4 -11   93.29    9.70
  -1   4 -11   92.89   11.30
  -1   4 -11   96.69    9.80
   1  -4  11   91.59    9.00
   1  -4  11   96.19   11.70
   1  -4  11   91.89   11.60
   1  -4  11  103.69   15.90
   1  -4  11  109.39    9.50
   1  -4  11  116.99   13.70
  -1   5 -11  171.98   14.40
  -1   5 -11  189.08   12.00
  -1   5 -11  189.18   13.20
  -1   5 -11  183.78   14.10
  -1   5 -11  210.48   15.80
  -1   5 -11  179.58   14.60
   1  -5  11  163.58   13.40
   1  -5  11  194.08   16.40
   1  -5  11  183.78   19.20
   1  -5  11  183.18   15.80
   1  -5  11  184.08   13.30
  -1   6 -11   25.20    5.90
  -1   6 -11   19.60    7.50
  -1   6 -11   27.40    8.30
  -1   6 -11   34.10    7.50
  -1   6 -11   17.00    7.10
   1  -6  11   29.60    9.20
   1  -6  11   23.00    7.30
   1  -6  11   26.90    6.90
   1  -6  11   29.50   10.70
   1  -6  11   26.20    8.90
   1  -6  11   29.40    9.00
  -1   7 -11   21.60    8.80
  -1   7 -11   27.00    7.20
  -1   7 -11   17.30    7.20
  -1   7 -11   19.30    8.60
  -1   7 -11   20.30    7.10
  -1   7 -11   10.30    7.70
   1  -7  11   14.50    6.90
   1  -7  11   27.50    7.20
   1  -7  11    4.10    7.70
   1  -7  11   23.70    9.50
   1  -7  11   10.90    8.90
  -1   8 -11    6.00    8.80
  -1   8 -11   16.70    7.40
  -1   8 -11   15.90    7.70
  -1   8 -11    6.60    6.80
  -1   8 -11   11.00    7.10
  -1   8 -11    1.20    6.20
   1  -8  11   10.40    5.90
   1  -8  11    3.60    6.30
   1  -8  11   13.30   14.20
   1  -8  11    4.10    6.80
   1  -8  11    9.30    8.10
  -1   9 -11  255.77   20.40
  -1   9 -11  253.97   21.90
  -1   9 -11  268.37   22.40
  -1   9 -11  245.98   22.10
  -1   9 -11  260.17   20.20
  -1   9 -11  215.28   21.20
   1  -9  11  220.38   23.50
   1  -9  11  247.28   20.20
   1  -9  11  269.17   20.30
   1  -9  11  261.47   23.10
   1  -9  11  240.48   22.30
  -1  10 -11   39.20   12.80
  -1  10 -11   20.20    9.50
  -1  10 -11   17.20   10.20
  -1  10 -11   19.00   10.80
  -1  10 -11   45.80   11.20
  -1  10 -11   49.90   12.70
   1 -10  11   50.59   13.30
   1 -10  11   45.50   11.50
   1 -10  11   23.30   10.40
   1 -10  11   32.70   12.60
   1 -10  11   35.50    9.90
   1 -10  11   40.10   12.30
  -1  11 -11    8.50    8.80
  -1  11 -11   14.60   11.60
  -1  11 -11   15.80   10.70
  -1  11 -11   16.70    8.70
  -1  11 -11    2.30    7.90
  -1  11 -11   21.00    9.90
   1 -11  11   16.30    8.80
   1 -11  11   -3.10    9.50
   1 -11  11    4.00    7.40
   1 -11  11   26.60   12.10
   1 -11  11    2.50    8.70
  -1  12 -11   52.79   13.60
  -1  12 -11   70.09   16.30
  -1  12 -11   41.60   14.20
  -1  12 -11   56.59   15.70
  -1  12 -11   39.50   14.00
  -1  12 -11   43.30   12.90
   1 -12  11   60.99   17.70
   1 -12  11   60.89   16.10
   1 -12  11   55.39   14.20
   1 -12  11   73.99   15.40
   1 -12  11   60.89   14.50
  -1  13 -11   22.10   11.10
  -1  13 -11   13.20   10.30
  -1  13 -11   18.30   11.10
  -1  13 -11    9.20   10.20
  -1  13 -11   20.40   12.10
  -1  13 -11   12.90    9.80
   1 -13  11    3.20    8.00
   1 -13  11   10.00    2.60
   1 -13  11    1.00   11.90
   1 -13  11   11.70   11.90
   1 -13  11   16.10   10.70
   1 -13  11    7.50    9.10
  -1  14 -11   17.50   10.00
  -1  14 -11   20.10   12.20
  -1  14 -11   14.90   11.70
  -1  14 -11    1.20   16.70
  -1  14 -11   -3.70   10.10
  -1  14 -11    0.00   12.10
   1 -14  11   16.00    4.00
   1 -14  11   -2.10   15.70
   1 -14  11    2.30   16.40
   1 -14  11   30.30   14.80
   1 -14  11   17.60   11.00
   1 -14  11   34.00   15.60
  -1  15 -11   47.60   16.70
  -1  15 -11   54.59   25.10
  -1  15 -11   64.49   19.20
  -1  15 -11   41.10   12.90
  -1  15 -11   39.90   15.80
  -1  15 -11   30.20   15.90
   1 -15  11   16.20   13.40
   1 -15  11   54.59   16.80
   1 -15  11   38.70    6.90
  -1 -16 -10   21.30   14.10
  -1 -16 -10    3.10   11.20
  -1 -16 -10   54.59   16.30
  -1 -16 -10   21.80   12.60
  -1 -16 -10   26.30   14.00
   1  16  10   12.40   12.20
   1  16  10   14.60    4.50
   1  16  10   17.20    6.80
   1  16  10   49.90   15.10
  -1 -15 -10    5.40   11.60
  -1 -15 -10    6.30   12.00
  -1 -15 -10    8.10   13.40
  -1 -15 -10  -11.20    7.00
  -1 -15 -10   14.90   10.80
  -1 -15 -10   14.40    9.70
   1  15  10    0.30    3.80
   1  15  10    0.70    9.20
   1  15  10    6.10    9.30
   1  15  10    8.90   11.40
   1  15  10    0.60    4.00
  -1 -14 -10   45.10   16.30
  -1 -14 -10   22.70   11.10
  -1 -14 -10   61.39   15.50
  -1 -14 -10   41.80   14.60
  -1 -14 -10   35.70   12.90
   1  14  10   53.29   17.70
   1  14  10   34.90   15.60
   1  14  10   82.19   15.90
   1  14  10   73.69   15.90
   1  14  10   60.49   17.80
   1  14  10   44.60    5.50
  -1 -13 -10   82.59   15.60
  -1 -13 -10   84.19   16.40
  -1 -13 -10   72.89   16.90
  -1 -13 -10   62.69   15.80
   1  13  10   99.89   19.80
   1  13  10   71.29   18.40
   1  13  10   93.29   17.30
   1  13  10   70.49   14.60
   1  13  10   81.29    5.80
   1  13  10  105.09   22.20
  -1 -12 -10   45.00   13.60
  -1 -12 -10   19.60   10.70
  -1 -12 -10   24.30   11.30
  -1 -12 -10   25.00    8.80
  -1 -12 -10   23.10   11.30
   1  12  10   33.50   12.10
   1  12  10   29.30   12.30
   1  12  10   32.20   10.60
   1  12  10   25.50   13.50
   1  12  10   15.90    9.10
  -1 -11 -10   73.59   16.00
  -1 -11 -10   59.09   13.50
  -1 -11 -10   57.19   16.30
  -1 -11 -10   56.29   15.60
  -1 -11 -10   65.19   14.00
  -1 -11 -10   43.10   11.90
   1  11  10   94.09   15.90
   1  11  10   72.09   13.10
   1  11  10   69.39   17.40
   1  11  10   51.79   13.30
  -1 -10 -10  192.28   19.60
  -1 -10 -10  157.88   21.90
  -1 -10 -10  194.48   22.60
  -1 -10 -10  158.78   22.00
  -1 -10 -10  165.28   21.60
  -1 -10 -10  169.38   16.80
   1  10  10  188.08   17.40
   1  10  10  179.78   17.90
   1  10  10  188.78   23.80
   1  10  10  181.48   18.90
   1  10  10  179.98   22.80
  -1  -9 -10   33.10    9.10
  -1  -9 -10   31.80   10.40
  -1  -9 -10   44.30   12.30
  -1  -9 -10   32.50    9.80
  -1  -9 -10   40.60   14.30
  -1  -9 -10   20.50   11.70
   1   9  10   27.30   10.60
   1   9  10   25.60    8.30
   1   9  10   30.80    9.70
   1   9  10   44.10   12.50
  -1  -8 -10  377.06   25.60
  -1  -8 -10  368.86   26.10
  -1  -8 -10  356.16   21.30
  -1  -8 -10  336.47   24.40
  -1  -8 -10  291.77   21.70
  -1  -8 -10  337.57   23.90
   1   8  10  363.86   22.70
   1   8  10  381.26   23.40
   1   8  10  365.86   22.90
   1   8  10  390.96   26.10
   1   8  10  328.47   25.00
  -1  -7 -10    5.30    6.50
  -1  -7 -10   14.30    8.10
  -1  -7 -10    7.30    6.20
  -1  -7 -10   20.70    6.60
  -1  -7 -10   20.80    8.30
  -1  -7 -10    8.20    5.20
   1   7  10   10.90    6.10
   1   7  10   18.10    6.80
   1   7  10    4.90    6.60
   1   7  10   26.60    8.50
   1   7  10   -2.20    5.20
  -1  -6 -10   -0.90    4.20
  -1  -6 -10   14.10    6.50
  -1  -6 -10    6.10    5.30
  -1  -6 -10   -1.90    4.90
  -1  -6 -10    2.60    5.60
  -1  -6 -10    0.40    3.60
   1   6  10    3.60    6.20
   1   6  10   -2.40    4.00
   1   6  10   -5.30    4.80
   1   6  10    5.40    5.30
   1   6  10    3.00    5.90
   1   6  10    5.40    8.20
  -1  -5 -10  104.59   12.40
  -1  -5 -10  122.99   13.60
  -1  -5 -10  111.29    8.10
  -1  -5 -10  103.09   12.80
  -1  -5 -10   86.69    8.80
  -1  -5 -10  114.79   11.20
   1   5  10  104.99   12.40
   1   5  10   95.19   11.50
   1   5  10   89.69   11.40
   1   5  10   97.39   12.70
   1   5  10  102.69    9.50
   1   5  10   89.69    9.00
  -1  -4 -10   49.30    8.00
  -1  -4 -10   41.30    7.60
  -1  -4 -10   43.30    7.10
  -1  -4 -10   44.70    4.70
  -1  -4 -10   56.09    8.40
  -1  -4 -10   43.10    8.10
   1   4  10   37.20    7.50
   1   4  10   48.20    6.90
   1   4  10   37.70    6.50
   1   4  10   46.80    6.60
   1   4  10   47.20    7.90
   1   4  10   36.20    7.60
   1   4  10   37.70    8.20
  -1  -3 -10  123.79   10.40
  -1  -3 -10  122.19    6.40
  -1  -3 -10  114.09    9.70
  -1  -3 -10  118.79   10.00
  -1  -3 -10  109.39    9.40
  -1  -3 -10  144.19   10.60
  -1  -3 -10  114.29    6.90
   1   3  10  114.29   10.20
   1   3  10  133.09    8.80
   1   3  10  114.39   11.60
   1   3  10  118.69    9.30
   1   3  10  111.59   10.60
   1   3  10  116.59    8.40
   1   3  10  118.39   10.40
  -1  -2 -10  -10.80    5.20
  -1  -2 -10    4.90    3.70
  -1  -2 -10    3.30    4.80
  -1  -2 -10    7.40    4.70
  -1  -2 -10    7.00    3.50
  -1  -2 -10    0.60    3.20
  -1  -2 -10   -0.80    3.40
  -1  -2 -10    1.60    3.30
   1   2  10    3.40    2.70
   1   2  10   -5.20    3.20
   1   2  10   -3.50    3.10
   1   2  10    2.40    3.20
   1   2  10    3.10    3.50
   1   2  10    5.00    5.00
  -1  -1 -10   11.70    5.30
  -1  -1 -10   14.00    4.80
  -1  -1 -10    7.10    7.50
  -1  -1 -10    4.40    2.90
  -1  -1 -10    8.10    3.70
  -1  -1 -10   16.30    3.90
  -1  -1 -10    9.20    3.70
   1   1  10   13.60    3.50
   1   1  10   10.40    3.70
   1   1  10   11.00    3.10
   1   1  10   10.20    4.00
   1   1  10   15.50    3.90
  -1   0 -10    2.90    2.80
  -1   0 -10   -7.90    3.60
  -1   0 -10    5.60    4.60
  -1   0 -10   10.10    4.50
  -1   0 -10    3.60    2.80
  -1   0 -10    2.70    2.80
  -1   0 -10    2.70    2.70
  -1   0 -10    4.50    6.90
  -1   0 -10    0.10    2.80
   1   0  10    4.70    3.30
   1   0  10    5.80    3.10
   1   0  10    8.50    3.30
   1   0  10    4.10    2.90
   1   0  10    5.80    3.20
  -1   1 -10   14.40    3.50
  -1   1 -10   10.40    3.60
  -1   1 -10    1.80    4.30
  -1   1 -10   14.50    5.40
  -1   1 -10   15.20    3.80
  -1   1 -10   10.50    7.40
  -1   1 -10   11.30    4.00
   1  -1  10   10.70    3.80
   1  -1  10   10.10    3.60
   1  -1  10   10.40    3.80
   1  -1  10   12.90    3.80
  -1   2 -10    2.10    3.40
  -1   2 -10   -4.80    5.40
  -1   2 -10    4.90    3.90
  -1   2 -10   -0.70    2.80
  -1   2 -10   -3.30    2.40
  -1   2 -10    5.30    4.40
  -1   2 -10    0.50    3.20
   1  -2  10    3.10    3.10
   1  -2  10    0.20    3.10
   1  -2  10    1.10    4.10
   1  -2  10    3.10    4.20
   1  -2  10    1.00    6.20
   1  -2  10    3.50    3.80
  -1   3 -10  120.99   10.60
  -1   3 -10  120.29    7.70
  -1   3 -10  129.99   10.10
  -1   3 -10  147.39   17.20
  -1   3 -10  103.49    9.30
  -1   3 -10  117.39   10.00
  -1   3 -10  117.59    9.30
  -1   3 -10  106.39    6.90
   1  -3  10  122.59   16.90
   1  -3  10  122.09    9.20
   1  -3  10  109.59   11.20
   1  -3  10  113.99   10.70
   1  -3  10  113.79    9.00
   1  -3  10  108.69   10.20
  -1   4 -10   50.89    5.90
  -1   4 -10   41.90    7.50
  -1   4 -10   45.80    8.20
  -1   4 -10   45.90    6.60
  -1   4 -10   35.80    7.70
  -1   4 -10   42.10    7.10
  -1   4 -10   46.50    7.80
   1  -4  10   38.20    6.40
   1  -4  10   50.39    9.20
   1  -4  10   39.20    6.70
   1  -4  10   48.60    8.80
   1  -4  10   49.70   10.30
   1  -4  10   27.40    9.10
  -1   5 -10   83.49    8.30
  -1   5 -10   87.59    9.30
  -1   5 -10  111.69   11.10
  -1   5 -10   93.19   12.10
  -1   5 -10  103.39   12.60
  -1   5 -10   98.69   11.70
   1  -5  10  109.89   10.10
   1  -5  10  123.89   14.20
   1  -5  10  103.99   15.90
   1  -5  10  103.49   13.30
   1  -5  10   92.99   10.00
   1  -5  10   91.19   12.30
  -1   6 -10   -8.40    4.20
  -1   6 -10   -4.10    5.60
  -1   6 -10   -8.90    4.20
  -1   6 -10   -0.90    3.90
  -1   6 -10   -3.80    3.80
   1  -6  10    2.20    4.70
   1  -6  10   -5.20    6.40
   1  -6  10    1.60    5.50
   1  -6  10    5.20    6.30
  -1   7 -10    3.20    5.90
  -1   7 -10    8.40    7.10
  -1   7 -10    2.00    5.60
  -1   7 -10   16.80    8.20
  -1   7 -10   11.30    6.10
  -1   7 -10    5.30    5.70
   1  -7  10    8.00    7.30
   1  -7  10    5.00    6.50
   1  -7  10    9.50    3.70
   1  -7  10   11.90    6.40
   1  -7  10   13.40    6.10
   1  -7  10    2.30    7.10
  -1   8 -10  318.07   22.10
  -1   8 -10  345.17   24.70
  -1   8 -10  354.46   22.20
  -1   8 -10  345.97   24.50
  -1   8 -10  359.36   24.60
  -1   8 -10  341.97   25.00
   1  -8  10  308.27   26.10
   1  -8  10  370.66   23.60
   1  -8  10  352.16   22.80
   1  -8  10  375.86   26.80
   1  -8  10  359.26   25.10
  -1   9 -10   12.80    8.90
  -1   9 -10   45.10   12.50
  -1   9 -10   22.20    9.70
  -1   9 -10   39.20   10.10
  -1   9 -10   25.40   15.60
  -1   9 -10   24.60    8.50
   1  -9  10   28.40   10.80
   1  -9  10   25.60   10.10
   1  -9  10   32.90    8.70
   1  -9  10   31.40    8.70
   1  -9  10   13.30    9.10
  -1  10 -10  188.88   24.40
  -1  10 -10  177.18   22.20
  -1  10 -10  185.78   19.30
  -1  10 -10  214.48   25.10
  -1  10 -10  187.18   22.40
   1 -10  10  151.28    7.40
   1 -10  10  155.58   21.80
   1 -10  10  209.88   19.10
   1 -10  10  202.08   21.10
   1 -10  10  192.48   22.80
   1 -10  10  172.58   17.90
  -1  11 -10   46.10   11.40
  -1  11 -10   60.29   12.80
  -1  11 -10   59.99   14.80
  -1  11 -10  101.29   18.30
  -1  11 -10   52.89   14.70
  -1  11 -10   66.59   15.90
   1 -11  10   72.59   16.00
   1 -11  10   50.59   12.80
   1 -11  10   66.79   16.30
   1 -11  10   76.89   14.40
   1 -11  10   85.29   18.00
   1 -11  10   71.59    6.60
  -1  12 -10   31.60   13.80
  -1  12 -10    4.40   11.60
  -1  12 -10   17.30   13.50
  -1  12 -10    8.00    8.90
  -1  12 -10   31.80   13.40
  -1  12 -10   21.00   10.80
   1 -12  10   43.40   16.90
   1 -12  10    2.90    8.40
   1 -12  10   26.60   11.70
   1 -12  10   11.60   11.00
   1 -12  10   12.00    9.70
  -1  13 -10   89.49   19.90
  -1  13 -10   97.29   19.70
  -1  13 -10   50.29   12.40
  -1  13 -10   65.69   17.20
  -1  13 -10   74.29   18.20
  -1  13 -10   87.79   15.10
   1 -13  10   83.69    9.80
   1 -13  10   88.69   18.50
   1 -13  10   95.09    9.10
   1 -13  10   90.39   19.80
   1 -13  10   91.69   16.80
   1 -13  10   56.39   17.20
  -1  14 -10   68.69   15.00
  -1  14 -10   57.29   17.70
  -1  14 -10   53.69   17.00
  -1  14 -10   48.70   14.20
  -1  14 -10   57.69   16.20
  -1  14 -10   29.90   14.00
   1 -14  10   56.49    8.60
   1 -14  10   68.09   19.00
   1 -14  10   38.80   12.50
   1 -14  10   55.79   15.10
   1 -14  10   55.89   17.50
   1 -14  10   44.00    7.60
   1 -14  10   52.79   14.10
  -1  15 -10   -6.30    8.60
  -1  15 -10    2.10   12.80
  -1  15 -10    9.30   11.40
  -1  15 -10  -10.50   12.20
  -1  15 -10  -21.30    9.60
  -1  15 -10   18.70   13.70
   1 -15  10   31.60   17.10
   1 -15  10  -16.40   11.30
   1 -15  10    1.10    9.30
   1 -15  10    7.20    5.80
   1 -15  10   16.60   11.90
  -1  16 -10   23.40   16.40
  -1  16 -10   21.50   14.40
  -1  16 -10  -12.00   11.40
  -1  16 -10   36.00   16.60
  -1  16 -10   42.10   14.20
   1 -16  10   22.50    7.30
   1 -16  10   37.30   14.60
   1 -16  10   24.30   10.50
   1 -16  10   15.00   16.00
  -1 -16  -9    7.70   11.30
  -1 -16  -9   18.60   12.40
  -1 -16  -9  -24.20   12.60
  -1 -16  -9  -14.10    9.20
  -1 -16  -9  -21.40    9.80
  -1 -16  -9   31.90   16.60
   1  16   9   14.00   11.10
   1  16   9    9.00    6.90
   1  16   9    6.10   12.00
   1  16   9   11.50    8.20
  -1 -15  -9   15.90   13.00
  -1 -15  -9   28.10   13.80
  -1 -15  -9    7.60    9.60
  -1 -15  -9    7.00   11.60
  -1 -15  -9   11.40   11.70
  -1 -15  -9   37.30   14.90
   1  15   9   17.20    7.20
   1  15   9    3.60    9.50
   1  15   9   11.00   13.90
   1  15   9    4.80   10.40
   1  15   9   24.70    7.10
   1  15   9   19.20   12.50
   1  15   9   26.40   14.20
  -1 -14  -9   92.49   16.80
  -1 -14  -9   68.99   16.00
  -1 -14  -9  136.39   19.90
  -1 -14  -9  107.19   21.90
  -1 -14  -9   85.99   20.70
   1  14   9  133.69   21.30
   1  14   9  130.69   12.10
   1  14   9  133.39   20.60
   1  14   9  119.09   10.10
   1  14   9  142.39   23.50
   1  14   9   98.69   19.30
   1  14   9   97.09   16.50
  -1 -13  -9   24.50   13.40
  -1 -13  -9   26.80   10.00
  -1 -13  -9   18.90   10.90
  -1 -13  -9   26.80   13.80
   1  13   9   27.90   10.20
   1  13   9   20.50    5.30
   1  13   9   48.40   14.60
   1  13   9   24.90    6.60
   1  13   9   20.90   11.30
   1  13   9   14.90   14.10
   1  13   9   13.90    9.40
  -1 -12  -9  336.97   27.80
  -1 -12  -9  282.97   27.40
  -1 -12  -9  301.97   24.90
  -1 -12  -9  281.17   23.00
  -1 -12  -9  258.27   27.60
   1  12   9  378.26   25.80
   1  12   9  312.67   28.70
   1  12   9  319.47   25.80
   1  12   9  289.17   15.70
   1  12   9  307.57   28.50
   1  12   9  279.07   24.80
   1  12   9  307.07   16.60
  -1 -11  -9  104.29   18.80
  -1 -11  -9  114.59   18.20
  -1 -11  -9  120.69   17.60
  -1 -11  -9  136.59   17.90
  -1 -11  -9  112.89   19.90
  -1 -11  -9  128.89   19.10
   1  11   9  113.29   16.40
   1  11   9  109.99   15.60
   1  11   9  113.29   18.50
   1  11   9  113.59   19.20
   1  11   9   95.99    8.20
   1  11   9  138.49   21.70
  -1 -10  -9   15.10    8.80
  -1 -10  -9   24.10    8.40
  -1 -10  -9   13.60   10.20
  -1 -10  -9   19.30   11.30
  -1 -10  -9   23.40   10.50
   1  10   9    9.80    5.00
   1  10   9   17.20    9.10
   1  10   9    9.60    7.60
   1  10   9   33.70   12.60
   1  10   9   18.30    3.30
   1  10   9   31.10   10.40
  -1  -9  -9    4.90    8.00
  -1  -9  -9   24.70   10.50
  -1  -9  -9   19.90    9.10
  -1  -9  -9   31.20   10.40
  -1  -9  -9   11.50    7.50
  -1  -9  -9   26.70    7.60
   1   9   9   21.10    8.90
   1   9   9   18.70    8.30
   1   9   9   17.50    7.40
   1   9   9   39.60   12.10
   1   9   9   25.80    9.80
  -1  -8  -9   53.89   11.20
  -1  -8  -9   80.89   13.70
  -1  -8  -9   72.29   13.20
  -1  -8  -9   58.89   11.60
  -1  -8  -9   59.19   10.00
  -1  -8  -9   80.69   12.50
   1   8   9   48.60   11.50
   1   8   9   64.09   13.50
   1   8   9   90.49   13.40
   1   8   9   81.79   11.60
  -1  -7  -9   41.20   10.00
  -1  -7  -9   35.20    9.30
  -1  -7  -9   34.40    9.00
  -1  -7  -9   52.89    8.10
  -1  -7  -9   63.29   11.80
  -1  -7  -9   47.60    8.80
   1   7   9   47.80    9.10
   1   7   9   41.80    8.20
   1   7   9   42.80   10.40
   1   7   9   29.10    7.40
   1   7   9   34.00    9.60
  -1  -6  -9   -3.70    4.60
  -1  -6  -9    1.60    5.60
  -1  -6  -9    7.00    6.80
  -1  -6  -9    3.70    4.70
  -1  -6  -9   -5.20    3.50
  -1  -6  -9    3.90    5.80
   1   6   9    0.00    4.80
   1   6   9   -1.70    3.70
   1   6   9   10.20    6.90
   1   6   9    3.20    5.70
   1   6   9    5.70    5.20
  -1  -5  -9  250.87   16.70
  -1  -5  -9  228.48   13.10
  -1  -5  -9  239.48   17.20
  -1  -5  -9  241.38   14.60
  -1  -5  -9  238.38   16.30
  -1  -5  -9  232.48   16.80
   1   5   9  275.37   15.70
   1   5   9  207.38   15.60
   1   5   9  250.47   17.60
   1   5   9  268.47   15.40
   1   5   9  257.87   16.40
   1   5   9  221.58   16.80
  -1  -4  -9   66.89    9.30
  -1  -4  -9   60.99    8.70
  -1  -4  -9   66.19    7.80
  -1  -4  -9   58.99    5.40
  -1  -4  -9   63.69    8.90
  -1  -4  -9   58.39    8.00
  -1  -4  -9   74.39    9.70
   1   4   9   55.59    7.30
   1   4   9   74.19    8.30
   1   4   9   66.49    8.90
   1   4   9   57.29    9.40
   1   4   9   66.39    9.50
   1   4   9   51.09    8.50
  -1  -3  -9   37.10    6.90
  -1  -3  -9   26.80    5.80
  -1  -3  -9   34.60    6.20
  -1  -3  -9   35.70    4.20
  -1  -3  -9   30.30    6.50
  -1  -3  -9   32.90    3.50
  -1  -3  -9   26.10    5.80
   1   3   9   37.50    7.20
   1   3   9   32.10    6.60
   1   3   9   28.80    5.20
   1   3   9   42.60    7.10
   1   3   9   37.00    6.20
   1   3   9   31.40    5.30
   1   3   9   40.90    7.10
  -1  -2  -9   -3.40    3.20
  -1  -2  -9    2.10    3.60
  -1  -2  -9   -2.30    3.70
  -1  -2  -9   -1.40    3.50
  -1  -2  -9    0.50    3.40
  -1  -2  -9    3.10    3.40
  -1  -2  -9   -2.20    2.90
   1   2   9    3.10    3.20
   1   2   9    2.80    3.80
   1   2   9    1.00    3.70
   1   2   9    6.70    3.10
   1   2   9    0.30    4.50
   1   2   9    0.10    2.60
   1   2   9    0.10    3.60
  -1  -1  -9  137.89    8.90
  -1  -1  -9  122.39    8.50
  -1  -1  -9  130.39   10.20
  -1  -1  -9  129.89   10.10
  -1  -1  -9  144.99    8.80
  -1  -1  -9  148.09   11.60
  -1  -1  -9  126.49    8.30
  -1  -1  -9  137.79   17.00
   1   1   9  110.49    8.70
   1   1   9  130.69    9.00
   1   1   9  125.59    7.80
   1   1   9  129.49    8.60
  -1   0  -9   -2.90    2.60
  -1   0  -9   -0.50    2.50
  -1   0  -9   -2.60    6.10
  -1   0  -9   -1.10    2.50
  -1   0  -9   -1.80    4.50
  -1   0  -9   -2.50    2.60
  -1   0  -9   -0.20    2.80
  -1   0  -9    3.40    3.90
  -1   0  -9    4.80    3.80
   1   0   9    2.20    3.20
   1   0   9   -1.00    3.00
   1   0   9   -0.50    2.70
   1   0   9   -1.80    2.50
  -1   1  -9  123.19    8.10
  -1   1  -9  121.89   11.50
  -1   1  -9  126.49    8.70
  -1   1  -9  126.09    8.50
  -1   1  -9  120.09    8.40
  -1   1  -9  139.99   10.80
  -1   1  -9  132.99    8.60
  -1   1  -9  136.19   16.20
   1  -1   9  114.09   16.30
   1  -1   9  119.49    8.60
   1  -1   9  119.19    8.80
   1  -1   9  122.29   10.30
   1  -1   9  124.39    8.50
   1  -1   9  124.29    8.50
  -1   2  -9   -0.30    3.20
  -1   2  -9   -0.20    3.40
  -1   2  -9    3.10    3.30
  -1   2  -9    0.80    1.10
  -1   2  -9    8.10    7.00
  -1   2  -9    2.30    3.60
  -1   2  -9   -5.30    2.60
  -1   2  -9    0.50    3.90
  -1   2  -9    0.50    1.10
   1  -2   9    1.10    3.70
   1  -2   9   -2.80    4.40
   1  -2   9    3.60    3.90
   1  -2   9    0.70    3.00
   1  -2   9    5.90    7.20
   1  -2   9    0.70    3.10
  -1   3  -9   27.50    6.10
  -1   3  -9   40.50    6.80
  -1   3  -9   26.90    8.20
  -1   3  -9   34.70    4.80
  -1   3  -9   31.70    4.10
  -1   3  -9   30.70    5.80
  -1   3  -9   32.10    6.30
  -1   3  -9   40.20    7.20
   1  -3   9   45.80    8.20
   1  -3   9   28.30    9.70
   1  -3   9   34.00    7.10
   1  -3   9   33.40    5.60
   1  -3   9   41.30    6.30
   1  -3   9   39.10    7.20
  -1   4  -9   75.59    9.60
  -1   4  -9   54.59    5.90
  -1   4  -9   67.29    9.00
  -1   4  -9   71.29    9.20
  -1   4  -9   68.09    9.60
  -1   4  -9   59.09    9.20
  -1   4  -9   74.89    8.30
   1  -4   9   54.39   11.10
   1  -4   9   66.39    8.60
   1  -4   9   66.09    8.30
   1  -4   9   75.29   10.40
   1  -4   9   63.09    9.90
   1  -4   9   73.79   10.40
  -1   5  -9  225.18   15.90
  -1   5  -9  237.28   16.90
  -1   5  -9  242.68   13.80
  -1   5  -9  196.38   15.80
  -1   5  -9  251.47   15.20
   1  -5   9  271.57   16.00
   1  -5   9  231.18   17.00
   1  -5   9  215.08   14.70
   1  -5   9  241.58   17.40
   1  -5   9  200.18   18.70
  -1   6  -9   -1.50    4.90
  -1   6  -9   -3.70    3.70
  -1   6  -9    6.80    5.60
  -1   6  -9    4.70    5.20
  -1   6  -9    6.40    5.70
   1  -6   9    6.10    6.20
   1  -6   9    5.30    5.40
   1  -6   9   -3.40    3.90
   1  -6   9   -7.30    3.70
   1  -6   9    0.10    4.30
   1  -6   9    3.20    5.70
  -1   7  -9   47.10   11.30
  -1   7  -9   39.90    9.40
  -1   7  -9   39.00    8.60
  -1   7  -9   37.80    8.20
  -1   7  -9   53.39   10.40
  -1   7  -9   43.60   10.30
   1  -7   9   39.00   11.00
   1  -7   9   48.30    9.40
   1  -7   9   38.60   10.30
   1  -7   9   40.10    9.30
   1  -7   9   47.90   10.70
  -1   8  -9   64.89   12.50
  -1   8  -9   72.39   12.90
  -1   8  -9   81.59   12.50
  -1   8  -9   60.79   10.20
  -1   8  -9   58.09   12.90
  -1   8  -9   61.09   11.70
   1  -8   9   72.99   12.40
   1  -8   9   75.09   14.50
   1  -8   9   66.99   19.50
   1  -8   9   56.79   10.60
   1  -8   9   57.49   12.90
   1  -8   9   72.29   13.70
  -1   9  -9    5.00    8.00
  -1   9  -9   13.80    8.00
  -1   9  -9   14.60    7.40
  -1   9  -9   18.70    9.90
  -1   9  -9   18.30    9.80
  -1   9  -9   24.80    9.00
   1  -9   9   18.30    3.80
   1  -9   9   32.90   10.90
   1  -9   9   41.30   12.90
   1  -9   9   16.50    8.70
   1  -9   9    8.20    4.60
   1  -9   9   14.10    7.80
  -1  10  -9   13.80    8.50
  -1  10  -9   26.10   13.60
  -1  10  -9    9.80    8.30
  -1  10  -9    5.70    8.80
   1 -10   9   13.40    4.30
   1 -10   9   10.80    4.70
   1 -10   9    6.10    8.50
   1 -10   9   23.30   10.10
   1 -10   9    0.30    8.10
   1 -10   9   23.00   10.60
   1 -10   9   35.90   12.90
  -1  11  -9  121.49   19.10
  -1  11  -9  111.99   20.00
  -1  11  -9  145.39   18.80
  -1  11  -9   98.19   18.60
  -1  11  -9  110.49   16.70
  -1  11  -9  118.69   19.80
   1 -11   9   99.79   16.80
   1 -11   9  125.59   21.60
   1 -11   9  106.89    9.90
   1 -11   9  147.59   22.00
   1 -11   9  111.59   10.80
   1 -11   9  114.79   18.30
   1 -11   9  103.49   17.10
  -1  12  -9  340.77   25.50
  -1  12  -9  291.77   27.40
  -1  12  -9  310.07   28.30
  -1  12  -9  299.57   27.10
  -1  12  -9  295.57   24.80
  -1  12  -9  287.37   27.30
   1 -12   9  326.07   29.50
   1 -12   9  281.47   26.40
   1 -12   9  330.07   20.00
   1 -12   9  316.37   26.60
   1 -12   9  302.77   18.90
   1 -12   9  315.37   29.70
   1 -12   9  293.27   25.90
  -1  13  -9   17.20   10.20
  -1  13  -9   24.30   13.40
  -1  13  -9   12.00   12.60
  -1  13  -9   14.40    9.40
  -1  13  -9   14.70   13.10
   1 -13   9    4.00    8.90
   1 -13   9   31.40   11.70
   1 -13   9   27.90   11.80
   1 -13   9   16.60   12.10
   1 -13   9   20.00   10.10
   1 -13   9    4.70    8.90
   1 -13   9   23.30    6.40
  -1  14  -9  118.89   19.10
  -1  14  -9   89.39   20.30
  -1  14  -9   81.09   18.30
  -1  14  -9   94.59   19.30
  -1  14  -9  122.39   18.80
  -1  14  -9  114.29   20.40
   1 -14   9  124.49   22.00
   1 -14   9  110.69   14.10
   1 -14   9  131.99   13.00
   1 -14   9  103.39   19.80
   1 -14   9  119.49   27.40
   1 -14   9  120.59   24.00
  -1  15  -9   14.80   13.80
  -1  15  -9   26.50   13.00
  -1  15  -9   24.40   10.00
  -1  15  -9   22.00   11.90
  -1  15  -9   20.30   12.90
  -1  15  -9    8.60   13.70
   1 -15   9   17.80   12.00
   1 -15   9    8.90   10.50
   1 -15   9   15.30    6.70
   1 -15   9   11.60   13.50
   1 -15   9   13.10   10.60
   1 -15   9    9.80   12.30
   1 -15   9   15.10    7.70
  -1  16  -9   -6.10    8.40
  -1  16  -9   10.30    9.70
  -1  16  -9   -0.10   12.70
  -1  16  -9  -38.10   14.70
  -1  16  -9    1.50   20.30
   1 -16   9   -7.40    6.40
   1 -16   9    5.70   12.30
   1 -16   9   -5.20   13.50
   1 -16   9   18.80    8.10
  -1 -17  -8   67.59   20.30
  -1 -17  -8  129.79   24.50
  -1 -17  -8  102.29   25.20
  -1 -17  -8   88.69   21.90
   1  17   8  101.49   13.90
   1  17   8  148.09   14.10
   1  17   8  142.79   23.70
   1  17   8  147.59   24.20
  -1 -16  -8   18.20   13.70
  -1 -16  -8   17.00   13.70
  -1 -16  -8   10.70   13.80
  -1 -16  -8   -8.30   11.80
  -1 -16  -8   22.30   14.80
  -1 -16  -8  -16.10    9.70
   1  16   8   -5.60   14.30
   1  16   8   17.90    7.50
   1  16   8    0.50   13.10
   1  16   8    2.30    9.90
   1  16   8   26.20    8.20
   1  16   8   11.40   12.70
  -1 -15  -8  -19.40    7.50
  -1 -15  -8    4.30   11.30
  -1 -15  -8   -4.60    9.00
  -1 -15  -8   -8.40    9.80
  -1 -15  -8    9.00   11.00
  -1 -15  -8   -8.50    7.90
   1  15   8    1.90   10.80
   1  15   8    3.20    6.40
   1  15   8    3.40   13.10
   1  15   8   -1.50   11.10
   1  15   8   -1.40   10.20
   1  15   8    4.00    5.80
   1  15   8    5.10   10.80
  -1 -14  -8   36.10   14.20
  -1 -14  -8   27.80   14.30
  -1 -14  -8   29.30   11.90
  -1 -14  -8   20.40   10.60
  -1 -14  -8   25.50   12.60
   1  14   8   20.60   10.60
   1  14   8   43.80    8.20
   1  14   8   26.20    8.60
   1  14   8   52.29   18.30
   1  14   8   35.60   14.90
   1  14   8   18.80   14.80
   1  14   8   45.70   11.60
  -1 -13  -8  215.68   21.60
  -1 -13  -8  226.78   28.90
  -1 -13  -8  194.78   27.90
  -1 -13  -8  231.68   22.00
   1  13   8  224.28   21.20
   1  13   8  237.18   25.30
   1  13   8  268.87   26.40
   1  13   8  242.28   17.90
   1  13   8  265.87   23.90
   1  13   8  205.28   25.80
   1  13   8  247.18   17.30
  -1 -12  -8   46.60   13.80
  -1 -12  -8   30.80    9.90
  -1 -12  -8   28.50   13.60
  -1 -12  -8   12.80    9.50
  -1 -12  -8   10.40   12.30
   1  12   8   36.50   13.00
   1  12   8   21.40    9.40
   1  12   8   17.10    5.70
   1  12   8   25.00   11.50
   1  12   8   19.50   12.40
   1  12   8   28.80    7.60
   1  12   8   36.70   13.40
  -1 -11  -8    0.10    6.40
  -1 -11  -8   -8.00    9.80
  -1 -11  -8    2.50    7.60
  -1 -11  -8    0.20    9.10
  -1 -11  -8   -3.10    7.40
  -1 -11  -8   -2.50    8.50
   1  11   8   -1.20    4.20
   1  11   8   -2.70    9.30
   1  11   8    4.10    9.40
   1  11   8   -6.90    4.20
   1  11   8   -5.50    9.10
   1  11   8   10.20    7.30
   1  11   8   13.00    9.50
  -1 -10  -8   93.29   16.50
  -1 -10  -8   83.89   16.30
  -1 -10  -8   90.39   14.00
  -1 -10  -8   85.69   16.80
  -1 -10  -8   84.99   15.20
  -1 -10  -8   73.99   13.30
   1  10   8   63.99   13.90
   1  10   8   75.79    7.40
   1  10   8  102.79   16.00
   1  10   8   68.39   14.60
   1  10   8   81.99   14.40
   1  10   8   76.19    8.70
   1  10   8   91.79   13.60
  -1  -9  -8   85.99   15.60
  -1  -9  -8  105.79   14.60
  -1  -9  -8  130.39   17.50
  -1  -9  -8  112.39   14.10
  -1  -9  -8  122.19   17.10
  -1  -9  -8  102.39   17.10
   1   9   8   88.59   15.20
   1   9   8  150.58   17.70
   1   9   8   95.89   15.80
   1   9   8  115.99    8.30
   1   9   8  112.79    7.70
  -1  -8  -8    2.70    6.30
  -1  -8  -8   -4.70    5.60
  -1  -8  -8    3.10    5.40
  -1  -8  -8   10.60    8.00
  -1  -8  -8    3.40    6.60
  -1  -8  -8    4.90    7.50
   1   8   8   -0.20    5.70
   1   8   8    1.00    2.10
   1   8   8   15.20    8.90
   1   8   8   -2.40    5.70
   1   8   8    4.60    6.80
   1   8   8   -5.90    4.30
  -1  -7  -8  144.49   14.10
  -1  -7  -8  117.19   16.00
  -1  -7  -8  136.89   13.40
  -1  -7  -8  144.89   13.00
  -1  -7  -8  140.89   14.90
  -1  -7  -8  143.79   11.80
   1   7   8  162.48   15.90
   1   7   8  141.69   17.10
   1   7   8  128.29   12.80
   1   7   8  142.99   13.00
  -1  -6  -8  185.28   13.50
  -1  -6  -8  166.88   15.60
  -1  -6  -8  183.28   12.30
  -1  -6  -8  209.18   15.30
  -1  -6  -8  186.08   15.40
  -1  -6  -8  173.58   15.40
   1   6   8  167.68   15.50
   1   6   8  171.58   13.70
   1   6   8  190.78   14.10
   1   6   8  166.28   15.00
   1   6   8  175.28   13.70
  -1  -5  -8   25.20    8.00
  -1  -5  -8   25.90    7.20
  -1  -5  -8   31.10    7.60
  -1  -5  -8   28.70    7.70
  -1  -5  -8   30.10    6.10
  -1  -5  -8   26.40    5.10
   1   5   8   20.10    7.20
   1   5   8   30.60    6.60
   1   5   8   25.50    6.40
   1   5   8   19.30    6.20
   1   5   8   20.50    6.80
  -1  -4  -8    0.10    4.20
  -1  -4  -8   -3.60    4.80
  -1  -4  -8    5.00    2.80
  -1  -4  -8    0.20    4.20
  -1  -4  -8    3.90    5.10
  -1  -4  -8   -1.20    3.40
   1   4   8    0.40    4.00
   1   4   8    2.60    3.80
   1   4   8    4.20    4.20
   1   4   8    2.60    4.60
   1   4   8    1.50    5.00
   1   4   8    5.30    5.10
  -1  -3  -8    8.40    5.00
  -1  -3  -8   13.10    4.80
  -1  -3  -8   14.90    3.30
  -1  -3  -8   10.90    2.60
  -1  -3  -8    9.10    4.50
  -1  -3  -8   22.60    5.90
  -1  -3  -8    8.90    4.60
   1   3   8    7.30    5.00
   1   3   8   14.30    4.10
   1   3   8   12.30    5.00
   1   3   8   18.50    5.80
   1   3   8   19.20    5.60
   1   3   8    5.00    3.80
   1   3   8   15.10    4.90
  -1  -2  -8   99.99    8.70
  -1  -2  -8  116.29    8.30
  -1  -2  -8  107.59    8.60
  -1  -2  -8  111.69    8.70
  -1  -2  -8  103.39    8.30
  -1  -2  -8   94.19    9.30
   1   2   8   87.29    8.80
   1   2   8   89.99    7.70
   1   2   8   93.99    7.20
   1   2   8  106.39   11.10
   1   2   8  100.59    9.30
   1   2   8   90.79    8.30
  -1  -1  -8  226.08   13.00
  -1  -1  -8  259.37   14.80
  -1  -1  -8  210.48   18.30
  -1  -1  -8  215.58   11.20
  -1  -1  -8  235.68   13.30
  -1  -1  -8  216.68   11.40
  -1  -1  -8  229.28   11.90
  -1  -1  -8  202.18   11.50
   1   1   8  200.18   11.30
   1   1   8  211.18   12.00
   1   1   8  207.08   11.90
   1   1   8  206.08   10.70
   1   1   8  206.28   10.90
  -1   0  -8   45.40    7.30
  -1   0  -8   46.30    4.80
  -1   0  -8   41.00    6.20
  -1   0  -8   47.60    6.80
  -1   0  -8   45.20    5.20
  -1   0  -8   37.40    4.80
  -1   0  -8   46.00    9.90
  -1   0  -8   50.69    5.70
  -1   0  -8   45.20    5.10
   1   0   8   40.80    5.60
   1   0   8   41.90    5.00
   1   0   8   40.60    5.30
   1   0   8   43.90    5.30
   1   0   8   47.40    5.80
  -1   1  -8  225.78   11.80
  -1   1  -8  206.98   11.30
  -1   1  -8  220.58   13.40
  -1   1  -8  230.28   11.60
  -1   1  -8  241.88   18.30
  -1   1  -8  213.48   11.50
  -1   1  -8  219.08   11.20
   1  -1   8  205.28   11.40
   1  -1   8  196.98   11.30
   1  -1   8  206.18   11.90
   1  -1   8  206.48   17.90
   1  -1   8  208.58   11.90
   1  -1   8  208.48   13.50
  -1   2  -8   90.09    8.10
  -1   2  -8  105.49    8.70
  -1   2  -8  112.39    8.10
  -1   2  -8   84.19    8.10
  -1   2  -8  127.69   14.90
  -1   2  -8   93.59    4.80
  -1   2  -8  100.59    8.10
   1  -2   8   95.99    8.60
   1  -2   8  101.09   14.60
   1  -2   8   90.39    9.60
   1  -2   8   96.39    7.70
   1  -2   8   91.79    9.10
   1  -2   8   98.39    7.90
  -1   3  -8   12.00    4.80
  -1   3  -8    9.00    4.80
  -1   3  -8   15.20    3.30
  -1   3  -8   18.40    5.20
  -1   3  -8   13.90    3.70
  -1   3  -8   18.00    5.70
  -1   3  -8   15.10    5.30
   1  -3   8    9.10    4.20
   1  -3   8   12.80    5.70
   1  -3   8   17.20    5.00
   1  -3   8   18.00    8.20
   1  -3   8    8.20    5.10
   1  -3   8   13.00    5.40
  -1   4  -8    6.60    5.20
  -1   4  -8    6.20    5.20
  -1   4  -8    0.70    4.30
  -1   4  -8    6.80    4.40
   1  -4   8    0.80    4.60
   1  -4   8    1.40    6.60
   1  -4   8    5.80    4.20
   1  -4   8    1.60    5.10
   1  -4   8    3.80    3.90
  -1   5  -8   25.90    6.10
  -1   5  -8   12.60    6.20
  -1   5  -8   26.30    7.70
  -1   5  -8   31.10    7.50
  -1   5  -8   27.50    5.40
   1  -5   8   29.90    7.90
   1  -5   8   26.30    5.90
   1  -5   8   29.80    7.30
   1  -5   8   30.60    9.10
   1  -5   8   19.70    8.00
   1  -5   8   30.60    7.50
  -1   6  -8  176.98   14.80
  -1   6  -8  169.98   15.20
  -1   6  -8  187.98   13.80
  -1   6  -8  168.58   12.40
  -1   6  -8  180.28   15.30
   1  -6   8  172.68   14.10
   1  -6   8  171.68   14.80
   1  -6   8  171.78   13.80
   1  -6   8  166.18   16.30
  -1   7  -8  160.48   15.30
  -1   7  -8  127.89   13.60
  -1   7  -8  133.69   12.80
  -1   7  -8  135.39   12.40
  -1   7  -8  142.39   17.00
  -1   7  -8  128.49   16.00
   1  -7   8  147.19   14.90
   1  -7   8  125.99   16.80
   1  -7   8  119.09   12.60
   1  -7   8  126.79   12.90
   1  -7   8  143.49   17.70
   1  -7   8  146.79    7.50
  -1   8  -8    6.70    7.60
  -1   8  -8    0.60    5.30
  -1   8  -8   -2.80    6.50
  -1   8  -8   -0.80    6.60
  -1   8  -8   -0.10    6.40
  -1   8  -8  -11.60    4.10
   1  -8   8   -1.70    6.20
   1  -8   8   -2.70    7.50
   1  -8   8    1.80    5.40
   1  -8   8   -2.90    5.60
   1  -8   8    2.30    2.70
   1  -8   8    1.90    3.30
   1  -8   8    2.90    3.90
  -1   9  -8   99.99   14.50
  -1   9  -8  107.19   16.80
  -1   9  -8  106.89   17.90
  -1   9  -8  116.79   18.30
  -1   9  -8  139.69   16.10
  -1   9  -8  157.38   19.10
   1  -9   8  121.59   15.90
   1  -9   8  114.29    9.00
   1  -9   8  111.59   18.10
   1  -9   8  114.19   15.90
   1  -9   8  109.09   10.00
   1  -9   8  137.89   17.40
   1  -9   8  141.49   20.60
  -1  10  -8   81.09   13.90
  -1  10  -8   96.19   16.40
  -1  10  -8   97.89   17.20
  -1  10  -8   93.39   17.10
  -1  10  -8   60.89   14.30
   1 -10   8   93.99   17.20
   1 -10   8   98.69   18.20
   1 -10   8   87.09    9.00
   1 -10   8   76.19   13.70
   1 -10   8   95.59   15.00
   1 -10   8   83.99   10.60
  -1  11  -8   10.20   18.20
  -1  11  -8   11.30    9.80
  -1  11  -8    4.80   10.70
  -1  11  -8   -3.70    7.80
  -1  11  -8   -2.80    6.60
  -1  11  -8    2.40    8.40
   1 -11   8    2.10    5.20
   1 -11   8   -8.70    8.00
   1 -11   8   20.30   11.60
   1 -11   8   -4.20    8.30
  -1  12  -8   24.20   12.30
  -1  12  -8   36.80   13.90
  -1  12  -8   26.40   12.40
  -1  12  -8   17.40   10.00
  -1  12  -8   36.20   14.40
  -1  12  -8   22.70    9.70
   1 -12   8   16.30   12.00
   1 -12   8   22.80   11.60
   1 -12   8   31.60   15.50
   1 -12   8   20.20    9.50
   1 -12   8   29.00    7.90
   1 -12   8   37.20    9.10
  -1  13  -8  203.98   26.80
  -1  13  -8  196.38   23.40
  -1  13  -8  194.78   27.90
  -1  13  -8  212.28   27.30
  -1  13  -8  245.68   30.10
  -1  13  -8  212.48   22.00
   1 -13   8  285.27   33.20
   1 -13   8  234.68   17.20
   1 -13   8  268.17   31.80
   1 -13   8  243.38   23.40
   1 -13   8  223.08   17.80
   1 -13   8  228.38   23.30
  -1  14  -8   29.60   12.10
  -1  14  -8   70.99   19.20
  -1  14  -8   43.20   14.00
  -1  14  -8   48.30   15.60
  -1  14  -8   26.00   11.90
  -1  14  -8   25.30   12.80
   1 -14   8   53.19   14.30
   1 -14   8   47.80   10.80
   1 -14   8   23.50   13.50
   1 -14   8   56.59   16.70
   1 -14   8   52.19   17.50
   1 -14   8   43.20    9.20
  -1  15  -8    8.90    8.60
  -1  15  -8    6.50   11.20
  -1  15  -8  -13.80    9.50
  -1  15  -8   -8.10   10.60
  -1  15  -8   25.90   12.90
   1 -15   8   17.80   11.70
   1 -15   8   -8.20   10.60
   1 -15   8   -4.50    8.40
   1 -15   8    2.30    6.40
   1 -15   8    1.30    6.60
   1 -15   8    3.40   11.80
  -1  16  -8   31.80   14.90
  -1  16  -8    6.80   11.10
  -1  16  -8   -0.30   12.80
  -1  16  -8   10.20   11.10
  -1  16  -8   24.80   18.50
   1 -16   8    6.20   16.50
   1 -16   8    4.00    8.50
   1 -16   8    4.40   12.80
   1 -16   8   21.20    7.90
   1 -16   8   18.10    9.00
  -1  17  -8   99.29   23.30
  -1  17  -8  195.38   43.20
  -1  17  -8  162.28   28.50
  -1  17  -8  129.89   25.70
   1 -17   8  117.49   23.30
   1 -17   8  147.49   15.40
   1 -17   8  124.09   17.40
   1 -17   8  154.08   29.90
  -1 -17  -7    7.50   13.80
  -1 -17  -7   25.90   14.80
  -1 -17  -7  -15.60    8.10
  -1 -17  -7    4.50   12.10
  -1 -17  -7   28.10   15.60
   1  17   7   11.10    9.50
   1  17   7   15.90    7.90
   1  17   7   14.40   13.10
  -1 -16  -7   61.39   17.10
  -1 -16  -7   18.80   13.60
  -1 -16  -7   15.40   15.10
  -1 -16  -7    6.80   10.40
  -1 -16  -7   22.10   12.60
  -1 -16  -7   43.90   15.80
   1  16   7   43.30   10.10
   1  16   7   31.70   24.00
   1  16   7   44.00   15.50
   1  16   7   37.90    8.90
   1  16   7   32.80   16.90
   1  16   7   52.19   17.50
   1  16   7   13.50   12.00
  -1 -15  -7  236.48   31.50
  -1 -15  -7  250.27   31.40
  -1 -15  -7  211.98   29.50
  -1 -15  -7  298.17   26.10
  -1 -15  -7  225.18   30.40
  -1 -15  -7  214.58   23.20
   1  15   7  262.47   26.80
   1  15   7  227.18   18.00
   1  15   7  236.98   23.90
   1  15   7  220.58   28.60
   1  15   7  350.16   33.10
   1  15   7  234.38   33.40
   1  15   7  233.58   19.30
  -1 -14  -7   -3.90    9.70
  -1 -14  -7    2.10    8.30
  -1 -14  -7  -20.60    7.20
  -1 -14  -7   -0.50    9.70
  -1 -14  -7   -4.10    9.00
   1  14   7    8.80   10.60
   1  14   7    3.60    7.70
   1  14   7   -5.60    5.40
   1  14   7    0.50   11.00
   1  14   7   -1.00    7.40
   1  14   7   33.50   15.70
   1  14   7   -4.20   12.40
  -1 -13  -7   10.90    9.70
  -1 -13  -7   11.00   12.20
  -1 -13  -7   16.90   13.50
  -1 -13  -7   12.20    8.70
   1  13   7  -10.10    8.50
   1  13   7   13.40    7.30
   1  13   7   -7.20    5.50
   1  13   7    0.40    6.80
   1  13   7   -2.20   11.00
   1  13   7   12.30   11.70
   1  13   7   23.60   13.90
  -1 -12  -7   25.80   13.40
  -1 -12  -7   12.30   12.50
  -1 -12  -7   18.00   10.70
  -1 -12  -7   15.70    9.50
  -1 -12  -7   28.30   10.60
   1  12   7   23.00   11.90
   1  12   7   35.50   12.90
   1  12   7   22.90   13.20
   1  12   7    9.80    8.30
   1  12   7   18.90    7.10
   1  12   7   21.10   10.90
   1  12   7   23.00    6.80
  -1 -11  -7   77.19   16.80
  -1 -11  -7   60.99   12.90
  -1 -11  -7   74.59   15.70
  -1 -11  -7   51.89   14.70
   1  11   7   72.89   12.80
   1  11   7   72.09   13.00
   1  11   7   50.59    9.00
   1  11   7   75.69   18.80
   1  11   7   66.29   16.40
   1  11   7   79.19   15.10
   1  11   7   68.49   17.00
  -1 -10  -7   10.20    8.40
  -1 -10  -7   -5.30    6.10
  -1 -10  -7    4.90    7.10
  -1 -10  -7    2.10    9.20
  -1 -10  -7   -2.20    7.70
  -1 -10  -7   -0.20    7.80
   1  10   7  -11.40    6.80
   1  10   7    2.60    4.90
   1  10   7    7.80    9.50
   1  10   7    5.50    6.70
   1  10   7    7.30    7.20
   1  10   7    1.10    4.00
   1  10   7   -4.50    7.20
  -1  -9  -7  159.38   14.90
  -1  -9  -7  174.68   16.30
  -1  -9  -7  169.98   17.60
  -1  -9  -7  179.88   18.10
  -1  -9  -7  171.08   21.50
  -1  -9  -7  167.38   20.70
   1   9   7  180.98   11.40
   1   9   7  197.68   22.70
   1   9   7  195.98   17.80
   1   9   7  141.49   20.20
   1   9   7  170.68   17.00
   1   9   7  183.38   15.70
   1   9   7  171.48   12.20
  -1  -8  -7  106.19   16.70
  -1  -8  -7  128.59   13.50
  -1  -8  -7  145.09   17.90
  -1  -8  -7  111.09   12.00
  -1  -8  -7  155.88   14.80
  -1  -8  -7  140.79   17.90
   1   8   7  133.99   13.20
   1   8   7  136.59    8.80
   1   8   7  152.58   15.10
   1   8   7  149.19   18.30
   1   8   7  137.19    9.60
   1   8   7  116.19   14.60
   1   8   7  122.19   25.30
  -1  -7  -7    5.40    7.10
  -1  -7  -7    7.80    6.40
  -1  -7  -7    3.10    5.30
  -1  -7  -7    2.70    4.70
  -1  -7  -7    1.50    6.60
  -1  -7  -7   17.40    6.40
   1   7   7    6.70    4.20
   1   7   7   -4.90    4.20
   1   7   7    3.40    2.70
   1   7   7   -2.20    5.30
   1   7   7    2.60    1.80
   1   7   7    5.90    7.10
   1   7   7    1.10    5.30
  -1  -6  -7  276.27   18.90
  -1  -6  -7  266.57   18.50
  -1  -6  -7  231.68   14.60
  -1  -6  -7  245.18   17.50
  -1  -6  -7  266.77   19.20
  -1  -6  -7  247.68   16.10
   1   6   7  232.98   18.10
   1   6   7  208.68   15.40
   1   6   7  261.17   19.10
   1   6   7  237.88   15.90
  -1  -5  -7    4.20    5.40
  -1  -5  -7    4.00    5.30
  -1  -5  -7    7.80    3.70
  -1  -5  -7    0.70    4.80
  -1  -5  -7    2.30    5.10
  -1  -5  -7    3.40    4.50
   1   5   7    0.20    5.30
   1   5   7    0.10    3.60
   1   5   7    7.50    4.50
   1   5   7   -0.60    5.70
   1   5   7    2.40    4.50
   1   5   7    1.80    4.70
  -1  -4  -7  344.67   19.00
  -1  -4  -7  312.47   14.90
  -1  -4  -7  334.37   19.20
  -1  -4  -7  296.17   18.00
  -1  -4  -7  321.57   17.90
  -1  -4  -7  322.17   16.20
   1   4   7  307.77   18.80
   1   4   7  319.37   17.70
   1   4   7  307.27   19.00
   1   4   7  310.77   16.90
   1   4   7  304.97   17.70
  -1  -3  -7  283.97   14.70
  -1  -3  -7  252.87   15.40
  -1  -3  -7  271.57   12.50
  -1  -3  -7  284.17   15.20
  -1  -3  -7  250.57   11.50
  -1  -3  -7  257.57   14.70
  -1  -3  -7  242.48   15.10
   1   3   7  257.67   13.80
   1   3   7  260.27   15.00
   1   3   7  240.58   15.10
   1   3   7  249.28   13.60
   1   3   7  256.17   15.60
   1   3   7  243.68   15.30
  -1  -2  -7   51.39    6.10
  -1  -2  -7   54.89    6.70
  -1  -2  -7   63.69    6.90
  -1  -2  -7   49.50    6.90
  -1  -2  -7   53.69    6.40
  -1  -2  -7   46.30    6.60
   1   2   7   41.60    6.70
   1   2   7   51.69    5.70
   1   2   7   48.60    6.60
   1   2   7   53.29    5.60
   1   2   7   48.40    5.90
   1   2   7   59.19    7.00
  -1  -1  -7  160.08   10.00
  -1  -1  -7  164.38   10.20
  -1  -1  -7  157.58    8.70
  -1  -1  -7  142.39    9.00
  -1  -1  -7  158.58    8.80
  -1  -1  -7  142.89   10.70
  -1  -1  -7  162.98   14.90
   1   1   7  148.19    8.30
   1   1   7  141.09    9.30
   1   1   7  162.68    9.10
   1   1   7  150.68    9.40
   1   1   7  136.59    8.30
  -1   0  -7    3.00    2.60
  -1   0  -7    3.40    3.90
  -1   0  -7    1.40    2.80
  -1   0  -7   -0.40    2.20
  -1   0  -7   -0.90    3.00
  -1   0  -7    1.10    2.40
  -1   0  -7   -2.10    2.10
  -1   0  -7   -2.00    3.00
  -1   0  -7    3.40    5.70
   1   0   7   -1.00    2.70
   1   0   7    1.40    2.60
   1   0   7    1.80    2.80
   1   0   7   -0.70    2.60
   1   0   7    1.30    2.40
  -1   1  -7  155.88    9.00
  -1   1  -7  154.38    8.70
  -1   1  -7  152.18   10.50
  -1   1  -7  137.59    8.90
  -1   1  -7  156.38   14.20
  -1   1  -7  146.39   10.30
  -1   1  -7  148.09    8.90
   1  -1   7  143.09    9.20
   1  -1   7  152.28    8.90
   1  -1   7  158.58    9.60
   1  -1   7  146.29    8.90
   1  -1   7  142.69   14.30
   1  -1   7  154.18   10.60
  -1   2  -7   62.49    7.20
  -1   2  -7   42.60    3.60
  -1   2  -7   58.49    9.90
  -1   2  -7   44.60    6.50
  -1   2  -7   56.99    6.50
  -1   2  -7   51.69    6.50
  -1   2  -7   46.00    6.40
   1  -2   7   58.19   10.70
   1  -2   7   42.10    6.50
   1  -2   7   59.29    7.80
   1  -2   7   51.69    6.00
   1  -2   7   57.89    6.60
   1  -2   7   53.89    7.70
  -1   3  -7  271.97   15.10
  -1   3  -7  237.68   14.80
  -1   3  -7  259.77   12.20
  -1   3  -7  245.28   15.00
  -1   3  -7  264.97   15.00
  -1   3  -7  252.87   15.30
  -1   3  -7  265.37   13.10
   1  -3   7  251.37   15.50
   1  -3   7  257.07   16.00
   1  -3   7  270.87   14.40
   1  -3   7  260.67   14.40
   1  -3   7  248.68   18.80
   1  -3   7  247.58   15.60
  -1   4  -7  352.36   19.40
  -1   4  -7  340.37   17.40
  -1   4  -7  289.37   18.50
  -1   4  -7  310.07   18.40
  -1   4  -7  331.27   18.80
  -1   4  -7  336.27   22.80
   1  -4   7  313.27   21.40
   1  -4   7  307.57   17.50
   1  -4   7  349.87   19.60
   1  -4   7  332.47   19.70
   1  -4   7  323.97   18.00
  -1   5  -7   14.90    6.40
  -1   5  -7    7.30    5.60
  -1   5  -7    8.30    4.30
  -1   5  -7    8.10    4.70
  -1   5  -7    5.50    5.70
   1  -5   7    4.00    5.00
   1  -5   7    6.10    5.50
   1  -5   7    3.80    5.60
   1  -5   7    5.00    4.80
  -1   6  -7  277.67   16.10
  -1   6  -7  247.08   17.90
  -1   6  -7  274.07   19.30
  -1   6  -7  259.37   18.60
  -1   6  -7  245.88   16.50
   1  -6   7  251.47   11.70
   1  -6   7  247.98   19.50
   1  -6   7  238.18   16.70
   1  -6   7  226.28   16.60
   1  -6   7  235.28   17.70
   1  -6   7  248.68   19.60
  -1   7  -7   -3.70    7.20
  -1   7  -7   -0.10    5.20
  -1   7  -7   -1.00    4.60
  -1   7  -7    7.60    7.00
  -1   7  -7    2.50    6.20
  -1   7  -7    4.80    5.10
   1  -7   7    0.40    3.10
   1  -7   7   -0.70    5.10
   1  -7   7   -0.40    5.60
   1  -7   7    0.10    7.50
   1  -7   7    1.00    2.30
   1  -7   7    3.10    2.90
  -1   8  -7  140.39   13.90
  -1   8  -7  150.98   18.60
  -1   8  -7  121.89   15.90
  -1   8  -7  123.29   13.00
  -1   8  -7  157.88   18.80
  -1   8  -7  148.49   18.20
   1  -8   7  142.89   18.80
   1  -8   7  136.49   14.40
   1  -8   7  125.09   19.30
   1  -8   7  146.89   10.90
   1  -8   7  123.89    9.50
   1  -8   7  151.68   18.90
  -1   9  -7  161.38   15.80
  -1   9  -7  191.68   22.10
  -1   9  -7  177.88   18.50
  -1   9  -7  179.78   21.00
  -1   9  -7  195.28   16.90
  -1   9  -7  161.38   29.80
   1  -9   7  202.38   23.50
   1  -9   7  186.58   12.60
   1  -9   7  157.98   16.50
   1  -9   7  159.58   21.60
   1  -9   7  180.78   13.40
   1  -9   7  164.78   19.00
  -1  10  -7    6.80    7.90
  -1  10  -7    1.40    8.10
  -1  10  -7   -6.20    6.90
  -1  10  -7   -0.60    7.10
  -1  10  -7   -1.90    6.70
   1 -10   7    5.30    9.50
   1 -10   7   -4.50    4.20
   1 -10   7   -7.30    6.50
   1 -10   7    0.90    5.20
   1 -10   7    4.10    7.70
   1 -10   7   31.60   12.70
  -1  11  -7   42.10   14.20
  -1  11  -7   48.00   17.50
  -1  11  -7   72.79   13.90
  -1  11  -7   58.89   14.50
  -1  11  -7   53.79   14.50
   1 -11   7   54.89   13.10
   1 -11   7   68.39   12.70
   1 -11   7   69.29   16.80
   1 -11   7   95.49   18.50
   1 -11   7   72.79   10.90
   1 -11   7   33.20   12.50
  -1  12  -7   25.40   10.60
  -1  12  -7   35.20   11.80
  -1  12  -7   33.50   14.10
  -1  12  -7   22.60   12.20
  -1  12  -7    9.50   10.30
  -1  12  -7   24.60   12.30
   1 -12   7   19.40    7.50
   1 -12   7   15.80    7.90
   1 -12   7   12.80   12.30
   1 -12   7   24.50   13.50
   1 -12   7   28.60   11.40
   1 -12   7    9.90    9.80
  -1  13  -7   -4.40    8.80
  -1  13  -7   11.60   11.90
  -1  13  -7    7.10   10.40
  -1  13  -7   -7.20    9.70
  -1  13  -7   -1.60    8.10
  -1  13  -7   18.30   10.10
   1 -13   7    8.40    9.70
   1 -13   7   19.00   13.20
   1 -13   7   -3.30    8.30
   1 -13   7   -2.50    7.30
   1 -13   7    6.40   12.70
   1 -13   7    0.60    6.10
  -1  14  -7    3.40   11.20
  -1  14  -7   16.00   11.20
  -1  14  -7    2.20    8.50
  -1  14  -7    3.70   10.50
  -1  14  -7    5.90   11.90
  -1  14  -7   -5.10   10.90
   1 -14   7   -4.80    9.70
   1 -14   7   -8.70    6.80
   1 -14   7   18.40   12.40
   1 -14   7  -20.70    9.00
   1 -14   7   -1.60    9.90
   1 -14   7    7.10    6.70
  -1  15  -7  265.27   27.50
  -1  15  -7  229.58   29.90
  -1  15  -7  231.18   28.30
  -1  15  -7  267.67   33.40
  -1  15  -7  215.98   31.50
  -1  15  -7  229.68   24.30
   1 -15   7  269.27   35.10
   1 -15   7  248.38   30.40
   1 -15   7  237.38   21.20
   1 -15   7  287.07   20.90
   1 -15   7  308.27   38.90
  -1  16  -7   16.30   13.60
  -1  16  -7   49.90   14.70
  -1  16  -7   54.89   15.50
  -1  16  -7   32.10   12.60
  -1  16  -7   40.20   15.70
  -1  16  -7   37.50   18.00
   1 -16   7   36.80   11.10
   1 -16   7   33.20   18.50
   1 -16   7   38.30   13.90
   1 -16   7   27.30   13.90
   1 -16   7   47.40   12.60
   1 -16   7   21.80   14.90
  -1  17  -7    0.10   11.10
  -1  17  -7    8.80   20.40
  -1  17  -7    1.60   10.40
  -1  17  -7   39.80   16.90
   1 -17   7    0.10    9.10
   1 -17   7    6.30    8.20
   1 -17   7   26.00   15.30
   1 -17   7   12.80   16.40
  -1 -17  -6  -20.90    8.40
  -1 -17  -6    7.90   10.80
  -1 -17  -6    7.30   14.20
  -1 -17  -6  -14.60   10.60
  -1 -17  -6    3.20   12.90
   1  17   6   12.50   15.40
   1  17   6    5.20   14.80
   1  17   6   -2.10    7.10
   1  17   6   18.40    9.60
   1  17   6   -4.40   12.50
  -1 -16  -6   30.00   12.50
  -1 -16  -6   31.60   15.80
  -1 -16  -6   55.49   15.50
  -1 -16  -6   48.00   18.10
  -1 -16  -6   41.90   17.50
  -1 -16  -6   46.60   15.90
   1  16   6   86.09   23.00
   1  16   6   33.60   16.00
   1  16   6   39.90   10.80
   1  16   6   56.19   17.30
   1  16   6   31.80   12.10
   1  16   6   38.20   16.10
   1  16   6   37.80   10.20
  -1 -15  -6    1.10   11.50
  -1 -15  -6   17.30    9.80
  -1 -15  -6    3.90   11.70
  -1 -15  -6   30.30   16.00
  -1 -15  -6   -2.70   11.30
   1  15   6   15.40   14.00
   1  15   6    6.10    8.00
   1  15   6   -4.10   11.10
   1  15   6   23.70   11.90
   1  15   6   -1.70    7.00
   1  15   6   -2.10   12.70
   1  15   6   10.90    9.90
  -1 -14  -6   47.20   16.10
  -1 -14  -6   59.69   17.50
  -1 -14  -6   70.89   15.80
  -1 -14  -6   75.39   18.20
  -1 -14  -6   69.79   14.90
   1  14   6   83.59   13.20
   1  14   6   70.79   11.80
   1  14   6   77.19   18.60
   1  14   6   83.49   19.00
   1  14   6   49.00   13.10
   1  14   6  106.09   20.40
   1  14   6   91.69   19.40
  -1 -13  -6   60.09   14.60
  -1 -13  -6   50.89   15.90
  -1 -13  -6   44.20   16.10
  -1 -13  -6   63.29   13.90
   1  13   6   70.19   18.90
   1  13   6   37.40   16.30
   1  13   6   55.29   14.60
   1  13   6   57.29   11.30
   1  13   6   81.39   12.00
   1  13   6   48.40   11.60
   1  13   6   77.79   15.80
  -1 -12  -6   37.30   15.80
  -1 -12  -6   29.80   15.00
  -1 -12  -6   34.50   10.80
  -1 -12  -6   45.20   13.40
  -1 -12  -6   35.10   11.40
   1  12   6   78.89   16.00
[truncated: 12,314,441 more chars]
